# Supplementary material for: Metabolite profiling and associated gene expression reveal two metabolic shifts during the seed-to-seedling transition in Arabidopsis thaliana
Source: Plant Mol Biol. 2017 Oct 18;95(4):481–96. doi: 10.1007/s11103-017-0665-x (PMC5688192; doi:10.1007/s11103-017-0665-x)
Supplement: Supplementary file 1 — Dataset S1: Averaged raw metabolite abundance data with standard errors for the 43 identified metabolites. Data means of three biological replicates containing 350-400 seeds each are shown. (XLSX 52 KB) [file 11103_2017_665_MOESM1_ESM.xlsx]

## Sheet: Dataset S1
Data S1. Averaged raw metabolite abundance data with standard errors for the 43 identified metabolites.
Chemical Class	Metabolite Name	Level of identification	Retention Time (seconds)	Ave DS	DS std err	Ave 6H	6H std err	Ave TR	TR std err	Ave RP	RP std err	Ave RH	RH std err	Ave GC	GC std err	Ave OC	OC std err
Amino Acid	L- alanine	1	417.151	1524.38	482.199	1164.29	20.1566	11755	1512.93	17257.6	2078.95	20128.2	3661.92	10097	2668.43	13039.2	638.672
Amino Acid	L-asparagine	1	866.533	447.963	313.19	1936.77	575.371	1443.42	156.846	4354.92	322.983	7431.37	2049.4	10072.2	2817.27	12926.3	570.815
Amino Acid	L-aspartate	1	758.887	3139.76	1408.57	4813.46	1075.85	8687.31	718.137	9860.33	1273.88	9732.9	989.047	9823.74	3538.63	6685.53	189.241
Amino Acid	GABA - 4-Aminobutyric acid	1	767.837	213.923	3.21662	28.5062	7.84585	39.9491	11.7266	379.058	89.5906	2507.7	659.451	3831.01	772.418	13050.6	364.46
Amino Acid	L-glutamine	1	935.93	392.893	24	244.068	119.846	8083.44	1132.04	18203.6	1155.81	20634	3152.32	11444	3143.5	14710.6	596.972
Amino Acid	L-glutamate	1	831.185	9457.98	1377.79	4182.33	422.605	21151.1	1497.7	36469.4	1487.19	46191.6	5271.84	46254.3	14020.1	28370.7	530.281
Amino Acid	L-glycine	1	592.294	751.737	103.386	388.304	32.3244	2285.22	39.4041	2573.51	237.464	2483.72	237.94	1357.2	365.493	1810.74	98.2231
Amino Acid	L-isoleucine	1	580.945	407.597	79.7583	60.4891	65.4427	926.704	147.413	1983.08	208.092	2699.63	274.598	3641.64	1195.07	6214.37	448.615
Amino Acid	L-lysine	1	1026.83	328.507	114.561	174.965	74.7967	1190.02	29.4757	2653.84	159.335	2675.41	375.61	2065.33	796.527	3111.49	317.649
Amino Acid	L-metyonine	1	760.887	21.6328	8.1376	17.3239	6.44366	191.684	28.4487	343.927	8.76845	281.414	34.8595	239.224	72.436	391.115	39.3506
Amino Acid	N-acetylglutamate	2	770.887	3246.99	873.759	1277.38	283.014	2294.41	340.163	1655.99	214.293	1714.71	226.153	872.068	307.107	585.713	66.1334
Amino Acid	L-phenylalanine	1	839.284	274.193	263.167	360.667	159.717	2389.98	168.53	4934.41	144.577	6072.57	708.994	3090.66	833.317	3267.59	154.709
Amino Acid	L-Proline	1	586.794	544.82	223.22	195.296	76.7682	12857.8	1682.02	18318.1	1891.18	21095.8	1967.28	11895.8	3786.88	20504.8	3770.99
Amino Acid	L-serine	1	634.292	792.393	468.021	815.131	519.822	8744.66	302.459	10127	628.904	8693.26	1239.49	10357.6	3500.37	22242.3	811.459
Amino Acid	L-threonine	1	654.592	679.745	151.551	683.924	151.522	3965.6	275.148	6426.42	347.637	9023.83	1201.34	10966.1	3489.06	26142.1	1261.55
Amino Acid	L-Tryptophan	1	1197.07	130.725	9.53108	23.4547	6.39761	219.693	148.252	412.291	270.474	186.412	206.469	3154.11	547.312	1254.89	118.578
Amino Acid	L-Tyrosine	1	1039.08	587.155	224.954	410.795	33.2791	1875.14	265.423	3778.91	281.845	3921.58	200.425	26.211	4.27623	17.7978	4.58505
Amino Acid	L-valine	1	515.397	995.679	126.644	328.177	50.7184	2107.67	239.427	3864.02	341.954	5260.62	549.293	6627.35	2184.76	8847.94	589.362
Carbohydrate	Fructose	1	998.328	1064.21	47.4176	1609.17	59.921	2551.63	454.386	7416.86	264.215	10950.6	1835.03	120163	29270.1	516748	39708
Carbohydrate	Glucose	1	1008.68	9991.61	181.655	82614.1	2066.47	79105.3	28202.4	151804	32121	113942	28168.7	552711	137661	1.28355e+06	160766
Carbohydrate	Sorbose	1	992.428	1843.85	53.0307	2250.18	134.808	3301.94	484.569	9670.23	402.968	14085.4	2094.52	143129	35449.5	541302	35681.7
Carbohydrate	Sucrose	1	1392.71	375563	30751.9	202373	16377.5	303266	9787.77	218993	11460.5	235720	21160.7	188278	53207.7	248744	16034.2
Carbohydrate	Trehalose	1	1440.26	28.7499	18.1843	17.4468	2.40625	48.1853	8.5451	94.1124	14.2387	123.641	10.6324	741.383	178.857	1706.58	46.4514
Carbohydrate	Xylose	1	851.884	52.8675	17.5264	30.9628	6.24202	799.435	113.248	1446.46	89.635	1445.09	154.895	4137.33	1015.64	11964.2	678.032
Miscellaneous	Ethanolamine	2	558.845	1622.01	305.328	2680.03	255.582	6126.26	401.367	5996.41	373.567	7954.17	255.206	7677.11	2715.32	9612.87	427.616
Miscellaneous	Phosphate	2	561.945	15772.3	953.758	2524.28	379.588	6845.14	725.241	9195.24	587.814	10010.1	1207.98	25171.3	4740.84	55701.2	2447.59
Nitrogen-rich Compound	Allantoin	2	1005.08	205.192	256.282	108.481	112.067	249.959	74.5716	296.194	18.9598	176.365	57.5625	73.0407	42.1381	86.8678	6.08839
Nitrogen-rich Compound	Urea	2	539.646	266.152	34.414	185.165	23.4802	600.049	183.606	760.364	64.7045	641.384	65.1535	570.835	217.604	246.838	64.2282
Organic Acid	Ascorbate	1	982.478	629.385	36.0502	484.405	36.2253	2866.1	199.956	4009.73	270.587	8403.25	1114.42	21045	6983.16	49683.4	381.042
Organic Acid	Citrate	1	961.829	17024.2	583.789	2128.5	120.93	16151.8	2032.78	31673.3	3238.7	59804.3	8138.33	79244.8	20827.8	48928.9	1837.54
Organic Acid	Fumarate	1	629.693	3465.9	77.1427	186.789	11.3604	561.697	117.66	856.805	65.5014	877.888	128.093	1631.47	479.643	3185.68	210.54
Organic Acid	Glycerate	1	609.593	489.066	44.2232	418.964	4.82753	853.631	122.809	1123.29	185.118	1652.22	151.456	23340.9	7638.45	251399	15763.3
Organic Acid	Malate	1	734.638	15908.3	541.39	2321.91	63.3302	17676.9	1824.18	30533.5	1940.96	45684.7	6114.57	102209	32038.8	100230	3527.06
Organic Acid	Pyruvate	1	371.403	1434.99	59.0344	422.594	36.8157	2866.45	113.958	3940.01	203.699	4322.05	122.167	2376.65	655.523	3696.09	235.757
Organic Acid	Succinate	1	599.794	968.109	64.1145	438.379	22.7469	1909.27	358.527	4202.03	466.154	5663.49	1032.82	5496.3	1583.2	7416.06	149.479
Organic Acid	Threonate	1	785.036	1849.15	47.8263	19.2876	5.12519	99.0567	23.4598	343.225	50.7285	465.184	49.5607	925.402	291.284	1705.72	38.7863
Organic Acid	α-Ketoglutarate	1	800.986	42.0733	9.20072	73.7271	4.58313	392.071	55.7016	718.946	19.5798	1130.08	211.321	1758.62	369.131	3785.38	237.671
Phospho Carbohydrate	Fructose -6P	1	1235.97	94.9233	17.9254	52.8777	3.39881	463.217	33.2331	639.026	82.5474	732.592	159.799	908.574	292.42	1308.41	29.9932
Phospho Carbohydrate	Glucose -6P	1	1242.07	29.3226	3.32428	44.3651	3.83153	1163.26	132.488	1506.84	311.356	1955.23	210.061	1875.97	569.663	4790.91	100.91
Polyamine	Putrescine	2	911.881	21.6328	8.1376	15.4307	5.11001	41.749	14.1792	108.119	6.02078	83.2406	28.8166	79.2559	25.3974	907.848	24.1502
Purine	Adenosine	2	1399.86	123.436	32.0585	199.176	25.8571	93.2971	42.3065	182.24	19.5065	95.6383	42.2157	976.406	206.819	3002.98	372.586
Sugar Alcohol	Galactinol	2	1540.91	16577.6	767.451	6783.28	318.517	447.849	53.0963	245.17	66.6836	307.22	107.805	211.614	88.3788	128.756	29.1921
Sugar Alcohol	Myoinositol	1	1122.97	10606.3	190.987	9769.56	314.062	40009.6	2783.2	48234.6	3578.04	37439.2	3104.61	49729.2	11973.4	176911	15415.6
Levels of identification according to L.W. Sumner et al. 2007	1	Identiﬁed compounds (chemical reference standards)
	2	Putatively annotated compounds (e.g. without chemical reference standards, based upon physicochemical properties and/or spectral similarity with public/commercial spectral libraries
	3	Putatively characterized compound classes (e.g. based upon characteristic physicochemical properties of a chemical class of compounds, or by spectral similarity to known compounds of a chemical class).
	4	Unknown compounds—although unidentiﬁed or unclassiﬁed these metabolites can still be differentiated and quantiﬁed based upon spectral data.

## Sheet: Unkown
Metabolite Name	Retention Time (seconds)	Ave DS	DS std err	Ave 6H	6H std err	Ave TR	TR std err	Ave RP	RP std err	Ave RH	RH std err	Ave GC	GC std err	Ave OC	OC std err
Unkown01	316.355	252.596	10.7334	1099.53	147.284	854.341	134.719	996.065	66.6321	856.587	129.569	810.859	258.715	0	0
Unkown02	369.353	58.9756	11.5526	413.497	7.17067	147.332	38.0173	184.716	48.548	120.735	41.7818	245.431	124.917	0	0
Unkown03	378.703	3634.03	651.178	2933.22	459.437	5341.57	360.961	6161.41	1212.84	5037.8	783.774	3115.17	1151.32	0	0
Unkown04	397.652	18.4974	6.95814	27.3596	9.24563	34.1589	10.027	49.2639	16.0442	35.9313	13.2767	22.6048	3.42284	0	0
Unkown05	411.851	732.364	318.951	850.264	299.315	1239.09	398.623	1155.94	277.488	1208.03	265.861	189.744	101.191	0	0
Unkown06	421.501	516.599	122.543	599.568	108.401	899.423	56.4485	904.076	51.6911	877.34	83.0497	586.205	244.181	0	0
Unkown07	426.801	218.726	65.4891	376.147	71.6317	770.218	121.294	699.36	71.6029	710.173	15.5438	533.353	201.594	0	0
Unkown08	428.901	376.443	40.6627	137.178	34.0729	113.496	57.3573	76.5814	38.2794	95.3853	20.6593	22.412	3.65644	0	0
Unkown09	434.75	18.4974	6.95814	26.3883	8.73874	34.1589	10.027	70.173	19.2129	87.5742	75.3354	389.197	161.168	0	0
Unkown10	437.6	1899.7	323.785	2349.17	281.33	4141.97	881.669	3679.6	736.47	3431.12	336.158	2150.48	721.804	0	0
Unkown11	466.149	54.1447	47.9091	527.156	12.6744	34.1589	10.027	42.5836	9.92972	33.4247	9.87586	22.412	3.65644	0	0
Unkown12	466.599	24.4368	7.18592	93.7716	11.6109	34.1589	10.027	42.5836	9.92972	33.4247	9.87586	22.412	3.65644	0	0
Unkown13	468.049	1676.11	286.324	1772.25	200.113	2942.93	31.9883	3291.68	98.5867	3454.46	159.683	2831.27	619.694	0	0
Unkown14	470.099	143.991	14.4866	270.905	18.4075	273.958	55.5507	294.042	23.9787	277.705	33.5616	264.616	96.2086	0	0
Unkown15	472.399	277.356	77.0144	281.284	93.7184	230.849	123.066	97.8236	38.955	85.9424	67.1208	22.412	3.65644	0	0
Unkown16	473.149	4384.84	1124.42	4438.33	1449.44	4037.97	1584.23	1821.05	529.34	1720.37	1261.41	22.412	3.65644	0	0
Unkown17	473.849	8166.58	2072.69	8650.06	2632.26	7678.64	3026.92	3537.49	1010.38	3682.27	1787.53	22.412	3.65644	0	0
Unkown18	482.499	113.054	11.9907	107.736	3.72474	110.046	14.7757	160.7	7.35289	211.01	37.0905	360.347	119.873	0	0
Unkown19	496.198	64.2897	16.5681	74.937	33.7706	145.949	52.8242	144.681	39.8413	162.47	23.061	238.949	81.9169	0	0
Unkown20	508.448	42.3266	18.0302	54.9902	14.5151	52.0036	21.3585	54.2635	18.0969	42.4486	22.3296	39.1958	14.3052	0	0
Unkown21	518.097	9612.61	416.35	11964.6	315.059	10885.1	1086.17	10930.6	1298.88	12710.3	892.852	2948.76	1323.76	0	0
Unkown22	565.195	18.4974	6.95814	29.9497	11.3243	66.749	2.82506	73.9435	10.6419	56.6378	10.0462	36.8089	13.6538	0	0
Unkown23	614.393	581.564	51.9664	629.125	53.2185	493.337	83.4938	489.536	90.4736	655.283	33.8077	132.746	56.042	0	0
Unkown24	691.19	18.4974	6.95814	26.3883	8.73874	34.1589	10.027	103.231	92.2447	33.4247	9.87586	453.407	134.295	0	0
Unkown25	698.24	241.751	24.5942	236.014	25.0219	226.532	39.1382	184.77	49.186	239.128	13.3263	73.45	37.8996	0	0
Unkown26	715.239	2160.31	733.887	2641.45	121.693	2622.88	36.9046	2119.56	863.791	1832.5	361.366	1406.23	74.2115	0	0
Unkown27	721.639	18.4974	6.95814	26.3883	8.73874	37.24	7.44979	66.9668	6.78719	56.3675	4.99751	96.7925	32.7231	0	0
Unkown28	726.589	119.621	25.1847	59.999	12.0848	109.033	20.2252	127.937	10.1361	166.864	25.5153	366.854	121.483	0	0
Unkown29	744.438	18.4974	6.95814	28.2448	6.2012	34.1589	10.027	59.3744	6.1867	86.8302	14.455	117.774	32.4353	0	0
Unkown30	778.687	948.627	31.3851	988.33	81.2613	905.512	119.392	845.804	106.011	1048.84	32.1751	407.038	186.051	491.313	42.4822
Unkown31	784.986	508.12	25.4801	26.3883	8.73874	34.1589	10.027	52.9998	10.22	83.0443	11.6529	242.13	76.7944	425.848	23.6577
Unkown32	789.786	347.927	27.7163	330.543	43.2675	397.765	74.1136	439.658	103.157	456.539	54.6227	345.623	134.419	35445.7	12508.6
Unkown33	799.486	18.4974	6.95814	51.5895	11.5545	181.613	23.5008	367.535	14.4473	524.821	60.8133	459.082	105.608	685.789	44.5902
Unkown34	807.385	21.4236	6.43109	305.725	22.2172	653.962	120.081	754.156	32.0714	932.949	107.597	785.106	215.194	134.694	7.92596
Unkown35	819.485	295.707	81.3517	929.102	87.3377	249.665	36.7241	275.599	34.7599	297.669	43.2415	203.253	63.3937	65.5051	5.0208
Unkown36	834.384	18.4974	6.95814	26.3883	8.73874	34.1589	10.027	42.5836	9.92972	33.4247	9.87586	1005.32	274.362	4703.74	954.594
Unkown37	846.534	21.4236	6.43109	33.2839	2.24719	165.973	28.8435	305.235	39.7054	324.006	25.6318	788.908	181.921	613.372	420.855
Unkown38	854.384	1294.18	83.7743	1545.14	96.9419	1521.67	119.68	1432.89	238.893	1776.45	62.0808	878.996	344.195	587.78	11.4136
Unkown39	856.734	82.0857	14.1188	398.596	19.8405	532.103	36.6297	638.523	39.5517	406.112	12.7076	887.423	201.904	20.0363	3.40306
Unkown40	866.833	24.5121	2.71081	90.1995	5.06707	58.0589	10.4242	112.339	5.22167	159.528	32.4876	287.773	65.458	1065.57	103.716
Unkown41	875.433	1965.33	249.302	3338.35	191.175	2123.2	154.861	2206.13	297.715	2376.95	77.524	1056.66	382.193	1932.07	135.176
Unkown42	889.432	733.033	335.264	811.504	359.472	717.147	89.0232	609.754	418.483	93.6529	102.082	14.7349	4.72809	15.2182	3.9205
Unkown43	891.032	18.4974	6.95814	46.4616	32.1192	432.507	34.1572	546.655	41.7883	521.21	60.8244	393.788	98.6473	784.508	134.548
Unkown44	896.632	18.4974	6.95814	109.355	1.90803	143.831	10.5387	160.036	6.28721	184.896	9.7128	188.859	49.9994	470.943	18.7287
Unkown45	904.732	21.4236	6.43109	30.3666	3.46553	45.6392	17.0745	166.005	66.6978	573.897	600.498	1239.63	220.934	484.049	320.225
Unkown46	909.431	62.8114	9.06701	26.3883	8.73874	182.41	16.6596	154.84	14.636	139.663	9.099	95.0653	30.7688	656.4	93.9485
Unkown47	917.331	78.1551	45.179	45.4189	6.3799	64.7833	21.0481	60.7778	32.8166	123.456	69.5185	384.61	97.7668	18.5667	8.1377
Unkown48	923.981	752.115	79.437	911.644	217.107	1274.52	265.36	1194.02	80.009	1529.11	170.154	1694.36	46.2783	2606.93	320.752
Unkown49	924.231	22.7738	6.0425	39.1427	3.66547	34.1589	10.027	82.326	22.3658	125.767	12.8309	109.46	13.3193	672.222	90.0836
Unkown50	949.93	20.1604	5.92404	30.4526	6.92296	34.1589	10.027	42.5836	9.92972	33.4247	9.87586	912.917	371.549	80.2292	3.11445
Unkown51	953.38	4651.14	654.272	8216.72	738.201	5339.2	381.133	5284.4	793.082	5510.18	334.838	2334.38	759.183	1707.49	371.993
Unkown52	955.28	36.2764	3.10787	53.6985	18.4885	43.3432	14.5314	72.356	48.8766	123.027	69.4763	2474.25	997.093	0	0
Unkown53	956.03	18.4974	6.95814	26.3883	8.73874	34.1589	10.027	51.5102	4.42205	88.5013	3.32782	179.175	47.3712	15.2182	3.9205
Unkown54	958.929	18.4974	6.95814	28.7753	5.4914	34.1589	10.027	42.5836	9.92972	34.4273	11.2255	2204.82	1060	655.205	238.098
Unkown55	980.579	18.4974	6.95814	26.3883	8.73874	34.1589	10.027	42.5836	9.92972	33.4247	9.87586	161.761	200.242	211.181	5.87069
Unkown56	983.478	72.7662	6.79723	96.4671	10.9361	86.4819	7.7562	77.5016	18.8766	100.639	12.6732	81.447	26.3266	1479.62	189.776
Unkown57	984.628	18.4974	6.95814	26.3883	8.73874	34.1589	10.027	42.5836	9.92972	33.4247	9.87586	63.6689	19.9011	485.329	84.3055
Unkown58	998.828	21.0886	3.46609	20.772	2.96295	40.6739	10.4856	41.808	8.60732	81.8924	1.0783	106.091	39.4637	160.081	26.3521
Unkown59	1001.33	371.879	5.26164	252.115	29.5504	203.433	110.369	209.487	114.788	117.784	117.831	349.368	328.87	1477.22	99.9038
Unkown60	1004.33	723.236	57.8993	651.01	6.69501	390.008	83.9467	316.42	90.1579	422.513	66.318	135.882	46.5981	840.89	11.7212
Unkown61	1004.63	4525.83	280.721	3421.46	59.375	2409.99	585.832	1962.88	610.893	2626.72	376.791	593.474	257.96	200.903	46.107
Unkown62	1006.33	43.4883	12.9166	303.008	382.672	34.1589	10.027	42.5836	9.92972	33.4247	9.87586	3344.8	1578.65	24.6358	16.5137
Unkown63	1009.78	18.4974	6.95814	26.3883	8.73874	34.1589	10.027	42.5836	9.92972	33.4247	9.87586	22.412	3.65644	15.2182	3.9205
Unkown64	1017.18	21.0886	3.46609	20.772	2.96295	40.6739	10.4856	35.6416	9.76587	39.8232	10.5935	38.6015	23.0139	497.284	65.6223
Unkown65	1020.73	21.0886	3.46609	23.0383	2.03578	40.6739	10.4856	35.6416	9.76587	39.8232	10.5935	85.2275	28.4002	5149.88	3933.97
Unkown66	1025.43	18.4974	6.95814	26.3883	8.73874	34.1589	10.027	42.5836	9.92972	33.4247	9.87586	22.412	3.65644	22.8208	3.6369
Unkown67	1027.98	18.4974	6.95814	26.3883	8.73874	34.1589	10.027	57.642	15.2127	90.1639	59.7853	615.209	187.832	416.799	23.1048
Unkown68	1032.53	18.4974	6.95814	26.3883	8.73874	34.1589	10.027	42.5836	9.92972	320.362	51.6534	1256.18	329.768	1380.3	481.891
Unkown69	1032.78	31.6963	7.46457	26.3883	8.73874	34.1589	10.027	42.5836	9.92972	165.261	46.574	628.557	164.762	96.1235	20.9535
Unkown70	1033.83	18.4974	6.95814	26.3883	8.73874	34.1589	10.027	42.5836	9.92972	33.4247	9.87586	115.729	43.9182	436.017	296.359
Unkown71	1037.73	18.4974	6.95814	26.3883	8.73874	34.1589	10.027	42.5836	9.92972	33.4247	9.87586	2038.6	603.904	519.127	97.8339
Unkown72	1039.18	160.876	68.195	200.577	39.2916	221.561	32.5136	383.213	55.9523	377.814	23.7248	136.717	42.5839	49.8683	17.5121
Unkown73	1040.98	128.542	10.0074	163.531	11.6071	172.172	14.8506	192.304	29.6893	238.682	30.5364	205.727	54.6735	15.2182	3.9205
Unkown74	1041.43	18.4974	6.95814	43.8926	16.3317	34.1589	10.027	83.0645	35.4799	332.554	200.679	2540.71	1032.17	264.005	7.19051
Unkown75	1041.93	18.4974	6.95814	26.3883	8.73874	34.1589	10.027	42.5836	9.92972	33.4247	9.87586	44.5114	15.9342	796.914	60.2239
Unkown76	1043.48	18.4974	6.95814	26.3883	8.73874	34.1589	10.027	42.5836	9.92972	33.4247	9.87586	90.9411	45.1488	7208.82	4403.97
Unkown77	1043.53	18.4974	6.95814	26.3883	8.73874	34.1589	10.027	42.5836	9.92972	33.4247	9.87586	22.412	3.65644	1194.25	79.3666
Unkown78	1046.78	18.4974	6.95814	127.35	7.02772	63.7219	25.6226	117.28	33.7023	77.8991	24.382	422.196	109.281	32.1741	3.50874
Unkown79	1046.88	442.817	8.02114	1025.13	54.6251	810.174	91.5313	1070.64	112.144	1038.07	107.671	2349.3	528.475	2522.81	172.324
Unkown80	1057.23	175.133	16.9336	947.807	222.381	501.904	121.885	1005.72	325.825	818.986	192.314	5288.03	2336.46	18.2154	6.25543
Unkown81	1057.43	499.423	35.947	2376.41	582.171	1209	294.086	2508.17	839.212	2099.74	491.377	13929.8	6170.54	265.719	19.0837
Unkown82	1057.78	21.9557	6.61482	54.4231	13.7769	34.1589	10.027	43.1349	10.4303	34.9287	11.9063	269.03	126.203	1322.06	216.681
Unkown83	1058.28	40.0211	4.45328	197.159	40.1738	99.0094	20.2395	202.289	73.2999	169.846	40.9661	1175.95	534.848	145.058	7.26355
Unkown84	1066.88	73273.3	1989.97	103371	2311.02	79922.7	11585.8	64803.7	12351	65800	3867.14	8733.97	3126.22	432.57	167.423
Unkown85	1066.93	10259.4	218.663	14550.6	536.164	11252.4	1673.92	9124.82	1629.46	9236.99	533.148	1170.19	410.546	2367.27	1736.98
Unkown86	1076.52	18.4974	6.95814	26.3883	8.73874	34.1589	10.027	62.2386	18.0253	100.101	12.3471	64.626	36.6982	663.638	71.4719
Unkown87	1086.27	280.662	26.2943	1349.57	64.5994	607.159	64.5207	909.663	104.913	787.03	163.743	1390.2	338.156	0	0
Unkown88	1094.52	363.91	31.0814	92.8911	7.18494	82.5637	12.8366	101.438	39.646	97.6768	16.0689	276.042	75.3451	448.948	48.9666
Unkown89	1106.77	18.4974	6.95814	26.3883	8.73874	78.5739	26.4184	133.718	40.6735	72.3894	48.0787	53.1575	24.8434	1209.17	793.863
Unkown90	1109.97	21.0886	3.46609	20.772	2.96295	40.6739	10.4856	35.6416	9.76587	39.8232	10.5935	36.5789	12.1213	396.855	68.8647
Unkown91	1115.77	7771.38	206.789	13303.3	732.48	22174.1	3656.03	34850.3	2539.64	38478	7158.11	35931.4	10561.2	0	0
Unkown92	1120.62	577.937	251.183	203.835	182.445	34.1589	10.027	42.5836	9.92972	36.8129	6.99811	135.139	82.647	305.559	210.688
Unkown93	1164.82	18.4974	6.95814	34.0726	11.3189	48.6026	2.7997	74.8886	10.4826	170.316	3.44876	379.771	83.483	684.034	132.555
Unkown94	1170.27	18.4974	6.95814	232.134	25.7071	1377.82	123.691	2460.49	35.0335	4068.2	396.347	8294.52	1880.25	1005.96	180.334
Unkown95	1201.27	18.4974	6.95814	26.3883	8.73874	34.1589	10.027	42.5836	9.92972	33.4247	9.87586	183.56	104.6	259.948	63.8235
Unkown96	1248.57	18.4974	6.95814	32.4883	1.88991	38.751	10.6619	42.5836	9.92972	37.2364	6.79209	30.2178	14.3211	3048.17	1058.78
Unkown97	1252.37	122.704	79.4449	84.2775	88.0048	355.998	235.653	564.101	94.1203	629.91	33.157	449.93	135.797	1180.47	138.885
Unkown98	1259.92	18.4974	6.95814	26.7121	8.88735	34.1589	10.027	42.5836	9.92972	33.4247	9.87586	127.832	66.9103	914.48	49.6439
Unkown99	1263.47	157.799	5.63646	103.668	5.54929	39.899	11.4079	60.7425	18.2962	72.6274	25.7623	188.662	69.4231	3802.38	459.152
Unkown100	1269.62	160.176	7.01616	168.286	18.7995	183.405	10.497	254.385	11.4958	347.65	21.4369	662	177.02	2043.24	63.8429
Unkown101	1274.42	84.114	6.58068	127.871	32.0506	141.166	25.8267	229.823	56.2229	315.582	35.5439	450.015	139.402	140.061	24.8202
Unkown102	1290.47	24.9967	8.60384	55.3795	2.34743	48.2218	11.8723	42.5836	9.92972	48.7669	9.68932	22.412	3.65644	1872.8	162.291
Unkown103	1292.82	18.4974	6.95814	28.9784	10.4432	95.9253	26.1582	468.197	28.3593	992.165	96.7739	3979.68	999.015	617.052	20.4677
Unkown104	1306.07	18.4974	6.95814	26.3883	8.73874	34.1589	10.027	42.5836	9.92972	33.4247	9.87586	352.07	92.4428	746.173	39.4782
Unkown105	1310.92	36.321	23.1621	57.3698	3.8796	37.6801	7.22252	45.3403	12.7168	33.4247	9.87586	145.381	56.0888	12948.8	4922.23
Unkown106	1333.36	156.41	7.86675	174.339	16.1899	114.898	12.1074	154.725	18.9675	166.344	16.9447	317.531	128.796	65.9184	13.6482
Unkown107	1343.21	2436.09	66.9199	595.509	94.8248	432.873	119.795	365.697	74.5829	417	18.459	29.8849	11.1874	129.952	2.22101
Unkown108	1346.91	22.7538	7.0338	29.5709	4.45159	81.834	31.9084	260.06	6.88808	475.358	29.4171	616.032	136.922	1004.35	118.903
Unkown109	1353.56	90.5097	10.0758	64.734	21.7249	114.783	22.4389	134.582	35.7729	169.039	42.8946	407.525	164.99	2005.99	1408.98
Unkown110	1370.31	420.491	48.25	350.965	30.6028	327.415	29.1168	429.861	30.5568	364.547	39.9596	718.277	282.964	722.475	41.9506
Unkown111	1380.76	14012	760.089	5432.4	529.777	4901.84	875.046	4818.67	635.759	6325.82	88.5915	2109.12	436.218	321.915	86.9272
Unkown112	1380.86	3562.79	224.443	1423.12	118.973	1172.14	273.162	1035.14	170.758	1297.48	32.111	317.107	102.545	2206.68	90.7574
Unkown113	1381.46	215.679	3.04946	69.134	11.9031	47.5792	12.613	51.083	2.61381	49.5664	4.48657	22.412	3.65644	423.448	44.2752
Unkown114	1392.46	249.054	24.8149	276.524	22.3165	217.507	16.5942	149.874	3.15287	157.064	8.44654	132.958	38.2269	15.2182	3.9205
Unkown115	1411.81	30.7345	15.7093	64.193	33.9128	34.1589	10.027	42.5836	9.92972	33.4247	9.87586	55.2739	48.0103	1654.87	122.712
Unkown116	1416.81	112.221	80.1873	90.4148	39.6833	72.7411	38.6253	61.083	31.2361	131.287	71.6964	648.855	211.215	2756.81	1792.94
Unkown117	1417.06	45.0424	36.9358	31.1622	2.59527	34.1589	10.027	48.9582	1.63815	58.2926	3.56234	376.453	135.162	4898.23	306.205
Unkown118	1433.66	69.8557	41.6081	133.774	46.9181	105.869	38.3381	180.09	20.2315	112.144	13.9112	413.377	87.5927	9304.71	1193.66
Unkown119	1436.56	42696.2	2468.03	14166	1183.15	10291.5	3358.3	7495.08	1759.73	8584.15	55.7556	685.123	200.848	17103.4	831.449
Unkown120	1449.01	103.672	2.21233	63.8672	9.06361	55.0936	5.45923	60.5582	10.2878	66.408	5.16956	263.25	41.8891	8419.57	1872.33
Unkown121	1451.66	18.4974	6.95814	26.3883	8.73874	34.1589	10.027	42.5836	9.92972	33.4247	9.87586	24.7248	6.69084	141.152	27.633
Unkown122	1473.16	2956.45	126.024	1182.23	91.6922	1037.23	166.752	866.907	190.178	1017.4	56.9707	449.235	115.665	161.199	10.6201
Unkown123	1478.61	27.0501	9.88725	69.9883	49.436	129.497	58.0224	61.5969	31.9312	37.9846	10.7237	22.412	3.65644	417.292	94.4503
Unkown124	1478.96	499.276	69.4213	2583.22	986.904	2074.88	211.881	127.302	18.2325	62.5298	15.6378	38.1585	21.6907	329.805	28.6227
Unkown125	1489.16	26.4028	3.58566	31.8062	8.78102	34.1589	10.027	46.8333	4.07373	41.4717	7.56206	47.462	18.9923	457.272	54.412
Unkown126	1509.36	1295.58	65.1149	458.733	303.746	298.245	205.571	42.5836	9.92972	145.237	150.802	22.412	3.65644	22.7458	10.1206
Unkown127	1513.66	31.5743	13.2821	26.3883	8.73874	34.1589	10.027	42.5836	9.92972	33.4247	9.87586	258.861	93.2532	591.108	261.866
Unkown128	1517.96	18.4974	6.95814	97.5828	13.2763	34.1589	10.027	42.5836	9.92972	33.4247	9.87586	22.412	3.65644	203.974	120.018
Unkown129	1521.46	487.052	28.7076	342.325	21.9739	555.831	28.8793	883.518	60.5631	1367.64	8.8455	1339.51	363.389	5707.84	335.927
Unkown130	1534.61	8127.59	443.747	8469.85	699.092	6785.36	461.067	7116.8	419.277	6657.96	260.373	1352.86	551.443	54.5732	50.3431
Unkown131	1541.06	1018.08	72.0945	856.577	43.8427	55.9353	6.02862	51.083	2.61381	88.2858	50.9935	50.7375	30.7896	582.499	40.8511
Unkown132	1545.01	4723	282.767	1065.26	134.232	977.584	289.637	574.064	111.299	678.145	83.0763	33.2062	15.7017	172.379	27.196
Unkown133	1547.46	236.333	8.6122	59.1743	6.89149	53.4295	1.59578	35.6416	9.76587	51.4661	4.18893	23.8571	11.5491	1139.88	134.95
Unkown134	1551.66	18.4974	6.95814	35.9361	5.31648	34.1589	10.027	42.5836	9.92972	33.4247	9.87586	455.796	100.258	149.843	10.5556
Unkown135	1581.35	1572.38	124.491	444.014	61.7678	474.063	124.765	281.695	73.1257	354.611	56.8996	29.0546	10.0849	425.694	27.6772
Unkown136	1587.3	2207.84	188.626	1639.56	137.423	1899.05	155.533	1649.14	184.543	1718.52	39.9344	876.057	255.159	379.462	24.1462
Unkown137	1593.7	988.32	33.9132	492.6	31.7766	189.797	26.6006	137.391	49.2562	150.836	25.4177	51.3006	36.6573	857.689	76.4895
Unkown138	1594.35	1533.7	78.137	612.052	53.7218	414.203	72.8238	327.385	59.1111	339.494	6.27452	29.0546	10.0849	132.178	95.1658
Unkown139	1605.1	18.4974	6.95814	26.3883	8.73874	34.1589	10.027	50.0206	1.58121	33.4247	9.87586	76.8655	49.5234	818.435	63.2207
Unkown140	1608.3	21.0886	3.46609	32.0522	9.33219	47.1038	13.7183	70.0419	37.8101	76.912	37.681	173.305	36.0156	1459.85	89.3946
