# Supplementary material for: Metabolite profiling and associated gene expression reveal two metabolic shifts during the seed-to-seedling transition in Arabidopsis thaliana
Source: Plant Mol Biol. 2017 Oct 18;95(4):481–96. doi: 10.1007/s11103-017-0665-x (PMC5688192; doi:10.1007/s11103-017-0665-x)
Supplement: Supplementary file 2 — Dataset S2: ANOVA post-hoc statistical results. Column shows the comparisons between different developmental stages that are significant given the p < 0.05. (XLSX 21 KB) [file 11103_2017_665_MOESM2_ESM.xlsx]

## Sheet: Identified
Metabolites	p.value	LOG10(p)	FDR	Fisher's LSD
Sorbose	3.896e-17	16.409	1.6364e-15	6H - DS; GC - 6H; OC - 6H; RH - 6H; 6H - TR; GC - DS; OC - DS; RH - DS; RP - DS; OC - GC; GC - RH; GC - RP; GC - TR; OC - RH; OC - RP; OC - TR; RH - RP; RH - TR; RP - TR
Fructose	7.4382e-17	16.129	1.6364e-15	6H - DS; GC - 6H; OC - 6H; RH - 6H; 6H - TR; GC - DS; OC - DS; RH - DS; RP - DS; OC - GC; GC - RH; GC - RP; GC - TR; OC - RH; OC - RP; OC - TR; RH - RP; RH - TR; RP - TR
Glycerate	1.2261e-16	15.911	1.7983e-15	6H - DS; GC - 6H; OC - 6H; 6H - RP; 6H - TR; GC - DS; OC - DS; RH - DS; OC - GC; GC - RH; GC - RP; GC - TR; OC - RH; OC - RP; OC - TR; RH - RP; RH - TR
Glucose -6P	5.9837e-14	13.223	6.5821e-13	6H - DS; GC - 6H; OC - 6H; RH - 6H; RP - 6H; TR - 6H; GC - DS; OC - DS; RH - DS; RP - DS; TR - DS; OC - GC; GC - RH; GC - RP; GC - TR; OC - RH; OC - RP; OC - TR; RH - TR
alfa-Ketoglutarate	9.8677e-14	13.006	7.7318e-13	6H - DS; GC - 6H; OC - 6H; RH - 6H; RP - 6H; TR - 6H; GC - DS; OC - DS; RH - DS; RP - DS; TR - DS; OC - GC; GC - RH; GC - RP; GC - TR; OC - RH; OC - RP; OC - TR; RH - RP; RH - TR; RP - TR
Ascorbate	1.0543e-13	12.977	7.7318e-13	6H - DS; GC - 6H; OC - 6H; RH - 6H; RP - 6H; TR - 6H; GC - DS; OC - DS; RH - DS; RP - DS; TR - DS; OC - GC; GC - RH; GC - RP; GC - TR; OC - RH; OC - RP; OC - TR; RH - RP; RH - TR; RP - TR
Xylose	1.3788e-13	12.861	8.6666e-13	GC - 6H; OC - 6H; RH - 6H; RP - 6H; TR - 6H; GC - DS; OC - DS; RH - DS; RP - DS; TR - DS; OC - GC; GC - RH; GC - RP; GC - TR; OC - RH; OC - RP; OC - TR; RH - TR; RP - TR
Malate	3.2049e-13	12.494	1.7525e-12	DS - 6H; GC - 6H; OC - 6H; RH - 6H; RP - 6H; TR - 6H; GC - DS; OC - DS; RH - DS; DS - TR; GC - RH; GC - RP; GC - TR; OC - RH; OC - RP; OC - TR; RH - RP; RH - TR; RP - TR
Threonate	3.5846e-13	12.446	1.7525e-12	DS - 6H; GC - 6H; OC - 6H; RH - 6H; RP - 6H; TR - 6H; DS - GC; DS - RH; DS - RP; DS - TR; OC - GC; GC - RH; GC - RP; GC - TR; OC - RH; OC - RP; OC - TR; RH - TR; RP - TR
Phosphate	4.7216e-13	12.326	2.0775e-12	DS - 6H; GC - 6H; OC - 6H; 6H - TR; GC - DS; OC - DS; DS - RH; DS - RP; DS - TR; OC - GC; GC - RH; GC - RP; GC - TR; OC - RH; OC - RP; OC - TR; RH - TR; RP - TR
Gln	5.7576e-13	12.24	2.3031e-12	GC - 6H; OC - 6H; RH - 6H; RP - 6H; TR - 6H; GC - DS; OC - DS; RH - DS; RP - DS; TR - DS; OC - GC; GC - TR; OC - RP; OC - TR; RH - TR; RP - TR
Thr	8.9259e-13	12.049	3.2039e-12	6H - DS; GC - 6H; OC - 6H; RH - 6H; RP - 6H; TR - 6H; GC - DS; OC - DS; RH - DS; RP - DS; TR - DS; OC - GC; GC - RH; GC - RP; GC - TR; OC - RH; OC - RP; OC - TR; RH - RP; RH - TR; RP - TR
Val	9.466e-13	12.024	3.2039e-12	DS - 6H; GC - 6H; OC - 6H; RH - 6H; RP - 6H; TR - 6H; GC - DS; OC - DS; RH - DS; RP - DS; OC - GC; GC - RH; GC - RP; GC - TR; OC - RH; OC - RP; OC - TR; RH - RP; RH - TR; RP - TR
Citrate	1.0939e-12	11.961	3.4381e-12	DS - 6H; GC - 6H; OC - 6H; RH - 6H; RP - 6H; TR - 6H; GC - DS; OC - DS; RH - DS; DS - TR; GC - OC; GC - RH; GC - RP; GC - TR; OC - RH; OC - RP; OC - TR; RH - RP; RH - TR; RP - TR
Galactinol	1.9861e-12	11.702	5.8258e-12	6H - GC; 6H - OC; 6H - RH; 6H - RP; 6H - TR; DS - GC; DS - OC; DS - RH; DS - RP; DS - TR; TR - OC; TR - RP
GABA	2.4422e-12	11.612	6.7161e-12	DS - 6H; GC - 6H; OC - 6H; RH - 6H; RP - 6H; 6H - TR; GC - DS; OC - DS; RH - DS; DS - TR; OC - GC; GC - RH; GC - RP; GC - TR; OC - RH; OC - RP; OC - TR; RH - RP; RH - TR; RP - TR
Tyr	3.2571e-12	11.487	8.4301e-12	6H - GC; 6H - OC; RH - 6H; RP - 6H; DS - GC; DS - OC; RH - DS; RP - DS; TR - DS; RH - GC; RP - GC; TR - GC; RH - OC; RP - OC; TR - OC; RH - TR; RP - TR
Glucose	1.164e-11	10.934	2.8454e-11	6H - DS; GC - 6H; OC - 6H; 6H - RH; 6H - RP; 6H - TR; GC - DS; OC - DS; RH - DS; RP - DS; TR - DS; OC - GC; GC - RH; GC - RP; GC - TR; OC - RH; OC - RP; OC - TR; RP - TR
Myoinositol	2.232e-11	10.651	5.1688e-11	6H - DS; GC - 6H; OC - 6H; RP - 6H; GC - DS; OC - DS; RH - DS; RP - DS; TR - DS; OC - GC; GC - RH; GC - RP; GC - TR; OC - RH; OC - RP; OC - TR; RP - RH
Pro	4.5492e-11	10.342	1.0008e-10	GC - 6H; OC - 6H; RH - 6H; RP - 6H; TR - 6H; GC - DS; OC - DS; RH - DS; RP - DS; TR - DS; OC - GC; OC - RH; OC - RP; OC - TR; RH - TR
Sucrose	6.6237e-11	10.179	1.3878e-10	6H - GC; 6H - OC; 6H - RH; 6H - RP; 6H - TR; DS - GC; DS - OC; DS - RH; DS - RP; DS - TR; OC - GC; GC - RH; GC - RP; OC - RH; OC - RP; OC - TR; TR - RH; TR - RP
Trehalose	1.2136e-10	9.9159	2.4272e-10	GC - 6H; OC - 6H; RH - 6H; GC - DS; OC - DS; RH - DS; RP - DS; OC - GC; GC - RH; GC - RP; GC - TR; OC - RH; OC - RP; OC - TR; RH - TR; RP - TR
Fumarate	2.8145e-10	9.5506	5.3842e-10	DS - 6H; GC - 6H; OC - 6H; DS - GC; DS - RH; DS - RP; DS - TR; OC - GC; GC - RH; GC - RP; GC - TR; OC - RH; OC - RP; OC - TR; RH - TR; RP - TR
Ethanolamine	3.17e-10	9.4989	5.8118e-10	6H - DS; OC - 6H; 6H - RH; 6H - RP; 6H - TR; GC - DS; OC - DS; RH - DS; RP - DS; TR - DS; OC - GC; GC - RH; GC - RP; GC - TR; OC - RH; OC - RP; OC - TR; RH - RP; RH - TR
Succinate	1.5003e-09	8.8238	2.6405e-09	GC - 6H; OC - 6H; RH - 6H; RP - 6H; GC - DS; OC - DS; RH - DS; RP - DS; OC - GC; GC - RH; GC - RP; GC - TR; OC - RH; OC - RP; OC - TR; RH - TR; RP - TR
Fructose -6P	1.6937e-09	8.7712	2.8662e-09	GC - 6H; OC - 6H; RH - 6H; RP - 6H; TR - 6H; GC - DS; OC - DS; RH - DS; RP - DS; TR - DS; OC - GC; GC - RH; GC - RP; GC - TR; OC - RH; OC - RP; OC - TR; RH - TR
Glu	2.2904e-09	8.6401	3.7325e-09	GC - 6H; OC - 6H; RH - 6H; RP - 6H; TR - 6H; GC - DS; OC - DS; RH - DS; RP - DS; GC - OC; GC - RH; GC - RP; GC - TR; OC - RP; OC - TR; RH - RP; RH - TR; RP - TR
Met	4.0737e-09	8.39	6.4016e-09	GC - 6H; OC - 6H; RH - 6H; RP - 6H; TR - 6H; GC - DS; OC - DS; RH - DS; RP - DS; TR - DS; OC - GC; GC - TR; OC - RH; OC - RP; OC - TR; RP - TR
Putrescine	7.5792e-09	8.1204	1.15e-08	GC - 6H; OC - 6H; RP - 6H; GC - DS; OC - DS; RH - DS; RP - DS; OC - GC; GC - TR; OC - RH; OC - RP; OC - TR; RH - TR; RP - TR
Ala	1.1704e-08	7.9317	1.7165e-08	6H - DS; GC - 6H; OC - 6H; RH - 6H; RP - 6H; TR - 6H; GC - DS; OC - DS; RH - DS; RP - DS; TR - DS; OC - GC; OC - TR; RH - TR
Lys	3.8307e-08	7.4167	5.4372e-08	GC - 6H; OC - 6H; RH - 6H; RP - 6H; TR - 6H; GC - DS; OC - DS; RH - DS; RP - DS; TR - DS; OC - GC; GC - TR; OC - RH; OC - RP; OC - TR; RH - TR; RP - TR
Pyr	5.3132e-08	7.2746	7.0843e-08	DS - 6H; GC - 6H; OC - 6H; RH - 6H; RP - 6H; TR - 6H; GC - DS; OC - DS; RH - DS; RP - DS; OC - GC; OC - RH; OC - RP; OC - TR; RH - TR; RP - TR
Pyruvate	5.3132e-08	7.2746	7.0843e-08	DS - 6H; GC - 6H; OC - 6H; RH - 6H; RP - 6H; TR - 6H; GC - DS; OC - DS; RH - DS; RP - DS; OC - GC; OC - RH; OC - RP; OC - TR; RH - TR; RP - TR
Adenosine	5.7261e-08	7.2421	7.4103e-08	6H - DS; OC - 6H; 6H - RH; 6H - RP; 6H - TR; GC - DS; OC - DS; DS - RH; DS - TR; OC - GC; GC - RH; GC - RP; GC - TR; OC - RH; OC - RP; OC - TR; RP - RH; RP - TR
Asn	5.9059e-08	7.2287	7.4246e-08	6H - DS; GC - 6H; OC - 6H; 6H - TR; GC - DS; OC - DS; RH - DS; RP - DS; TR - DS; GC - RH; GC - RP; GC - TR; OC - RH; OC - RP; OC - TR; RH - TR; RP - TR
Ser	1.9439e-07	6.7113	2.3759e-07	6H - DS; GC - 6H; OC - 6H; RH - 6H; RP - 6H; TR - 6H; GC - DS; OC - DS; RH - DS; RP - DS; TR - DS; OC - GC; OC - RH; OC - RP; OC - TR
Gly	7.5349e-07	6.1229	8.9604e-07	GC - 6H; OC - 6H; RH - 6H; RP - 6H; TR - 6H; GC - DS; OC - DS; RH - DS; RP - DS; TR - DS; OC - GC; RP - GC; OC - RH; OC - RP; OC - TR
Ile	7.7498e-07	6.1107	8.9735e-07	DS - 6H; GC - 6H; OC - 6H; RH - 6H; RP - 6H; TR - 6H; GC - DS; OC - DS; RH - DS; RP - DS; GC - RP; GC - TR; OC - RH; OC - RP; OC - TR; RH - TR
NAcGlu	7.6888e-06	5.1141	8.6746e-06	6H - GC; 6H - OC; 6H - RH; 6H - RP; 6H - TR; DS - GC; DS - OC; DS - RH; DS - RP; DS - TR; TR - GC; RH - OC; TR - OC
Phe	0.00014399	3.8417	0.00015839	6H - DS; GC - 6H; OC - 6H; RH - 6H; RP - 6H; GC - DS; OC - DS; RH - DS; RP - DS; TR - DS
Try	0.0004317	3.3648	0.00046328	GC - 6H; OC - 6H; GC - DS; OC - DS; GC - RH; GC - RP; GC - TR; OC - RH; OC - RP; OC - TR
Asp	0.0010307	2.9869	0.0010798	6H - DS; 6H - RH; 6H - RP; 6H - TR; GC - DS; OC - DS; RH - DS; RP - DS; TR - DS; GC - TR
Urea	0.033267	1.478	0.03404	6H - OC; GC - DS; RP - DS; GC - OC; RH - OC; RP - OC

## Sheet: Unknown
Metabolites	p.value	LOG10(p)	FDR	Fisher's LSD
Unknown120	3.7691e-14	13.424	5.2767e-12	DS - 6H; GC - 6H; OC - 6H; GC - DS; OC - DS; DS - RH; DS - RP; DS - TR; OC - GC; GC - RH; GC - RP; GC - TR; OC - RH; OC - RP; OC - TR
Unknown94	2.0098e-13	12.697	1.4069e-11	6H - DS; GC - 6H; OC - 6H; RH - 6H; RP - 6H; TR - 6H; GC - DS; OC - DS; RH - DS; RP - DS; TR - DS; GC - OC; GC - RH; GC - RP; GC - TR; RH - OC; RP - OC; RH - TR; RP - TR
Unknown39	9.4215e-13	12.026	4.3967e-11	6H - DS; GC - 6H; 6H - OC; RP - 6H; GC - DS; DS - OC; RH - DS; RP - DS; TR - DS; GC - OC; GC - RH; GC - TR; RH - OC; RP - OC; TR - OC; RP - RH
Unknown84	2.4344e-12	11.614	8.5203e-11	6H - GC; 6H - OC; DS - GC; DS - OC; GC - OC; RH - GC; RP - GC; TR - GC; RH - OC; RP - OC; TR - OC
Unknown129	1.6928e-11	10.771	4.7243e-10	DS - 6H; GC - 6H; OC - 6H; RH - 6H; RP - 6H; TR - 6H; GC - DS; OC - DS; RH - DS; RP - DS; OC - GC; GC - RP; GC - TR; OC - RH; OC - RP; OC - TR; RH - RP; RH - TR; RP - TR
Unknown40	2.0247e-11	10.694	4.7243e-10	6H - DS; GC - 6H; OC - 6H; RH - 6H; 6H - TR; GC - DS; OC - DS; RH - DS; RP - DS; TR - DS; OC - GC; GC - RH; GC - RP; GC - TR; OC - RH; OC - RP; OC - TR; RH - TR; RP - TR
Unknown111	4.3528e-11	10.361	8.7057e-10	DS - 6H; 6H - GC; 6H - OC; DS - GC; DS - OC; DS - RH; DS - RP; DS - TR; GC - OC; RH - GC; RP - GC; TR - GC; RH - OC; RP - OC; TR - OC
Unknown103	4.9754e-11	10.303	8.707e-10	GC - 6H; OC - 6H; RH - 6H; RP - 6H; TR - 6H; GC - DS; OC - DS; RH - DS; RP - DS; TR - DS; GC - OC; GC - RH; GC - RP; GC - TR; OC - TR; RH - TR; RP - TR
Unknown100	7.8648e-11	10.104	1.2234e-09	GC - 6H; OC - 6H; RH - 6H; RP - 6H; GC - DS; OC - DS; RH - DS; RP - DS; OC - GC; GC - RH; GC - RP; GC - TR; OC - RH; OC - RP; OC - TR; RH - TR
Unknown36	9.7831e-11	10.01	1.3696e-09	GC - 6H; OC - 6H; GC - DS; OC - DS; OC - GC; GC - RH; GC - RP; GC - TR; OC - RH; OC - RP; OC - TR
Unknown34	1.1621e-10	9.9348	1.479e-09	6H - DS; GC - 6H; 6H - OC; RH - 6H; RP - 6H; TR - 6H; GC - DS; OC - DS; RH - DS; RP - DS; TR - DS; GC - OC; RH - OC; RP - OC; TR - OC
Unknown33	1.2995e-10	9.8862	1.5161e-09	6H - DS; GC - 6H; OC - 6H; RH - 6H; RP - 6H; TR - 6H; GC - DS; OC - DS; RH - DS; RP - DS; TR - DS; GC - TR; OC - RP; OC - TR; RH - TR; RP - TR
Unknown113	2.5004e-10	9.602	2.6927e-09	DS - 6H; 6H - GC; OC - 6H; DS - GC; OC - DS; DS - RH; DS - RP; DS - TR; OC - GC; RH - GC; RP - GC; TR - GC; OC - RH; OC - RP; OC - TR
Unknown102	2.7586e-10	9.5593	2.7586e-09	6H - DS; 6H - GC; OC - 6H; OC - DS; RH - DS; TR - DS; OC - GC; RH - GC; TR - GC; OC - RH; OC - RP; OC - TR
Unknown107	3.0747e-10	9.5122	2.8697e-09	DS - 6H; 6H - GC; 6H - OC; DS - GC; DS - OC; DS - RH; DS - RP; DS - TR; OC - GC; RH - GC; RP - GC; TR - GC; RH - OC; RP - OC; TR - OC
Unknown32	3.4433e-10	9.463	3.0129e-09	OC - 6H; OC - DS; OC - GC; OC - RH; OC - RP; OC - TR
Unknown132	4.0058e-10	9.3973	3.2989e-09	DS - 6H; 6H - GC; 6H - OC; DS - GC; DS - OC; DS - RH; DS - RP; DS - TR; OC - GC; RH - GC; RP - GC; TR - GC; RH - OC; RP - OC; TR - OC
Unknown119	7.0573e-10	9.1514	5.489e-09	DS - 6H; 6H - GC; 6H - RP; DS - GC; DS - OC; DS - RH; DS - RP; DS - TR; OC - GC; RH - GC; RP - GC; TR - GC; OC - RH; OC - RP
Unknown68	1.1787e-09	8.9286	8.2854e-09	GC - 6H; OC - 6H; RH - 6H; GC - DS; OC - DS; RH - DS; GC - RH; GC - RP; GC - TR; OC - RH; OC - RP; OC - TR; RH - RP; RH - TR
Unknown124	1.1836e-09	8.9268	8.2854e-09	6H - DS; 6H - GC; 6H - OC; 6H - RH; 6H - RP; DS - GC; DS - RH; DS - RP; TR - DS; OC - GC; RP - GC; TR - GC; OC - RH; OC - RP; TR - OC; TR - RH; TR - RP
Unknown108	1.3512e-09	8.8693	8.3122e-09	GC - 6H; OC - 6H; RH - 6H; RP - 6H; TR - 6H; GC - DS; OC - DS; RH - DS; RP - DS; TR - DS; GC - RP; GC - TR; OC - RP; OC - TR; RH - TR; RP - TR
Unknown96	1.5093e-09	8.8212	8.3122e-09	OC - 6H; OC - DS; OC - GC; OC - RH; OC - RP; OC - TR
Unknown17	1.5135e-09	8.82	8.3122e-09	6H - GC; DS - GC; OC - GC; RH - GC; RP - GC; TR - GC
Unknown71	1.5193e-09	8.8184	8.3122e-09	GC - 6H; OC - 6H; GC - DS; OC - DS; GC - OC; GC - RH; GC - RP; GC - TR; OC - RH; OC - RP; OC - TR
Unknown93	1.5919e-09	8.7981	8.3122e-09	GC - 6H; OC - 6H; RH - 6H; RP - 6H; GC - DS; OC - DS; RH - DS; RP - DS; TR - DS; GC - RH; GC - RP; GC - TR; OC - RH; OC - RP; OC - TR; RH - RP; RH - TR
Unknown44	1.6786e-09	8.775	8.3122e-09	6H - DS; OC - 6H; RH - 6H; GC - DS; OC - DS; RH - DS; RP - DS; TR - DS; OC - GC; OC - RH; OC - RP; OC - TR
Unknown105	1.6874e-09	8.7728	8.3122e-09	OC - 6H; GC - DS; OC - DS; OC - GC; GC - RH; GC - RP; GC - TR; OC - RH; OC - RP; OC - TR
Unknown114	1.7263e-09	8.7629	8.3122e-09	6H - GC; 6H - OC; 6H - RH; 6H - RP; DS - GC; DS - OC; GC - OC; TR - GC; RH - OC; RP - OC; TR - OC
Unknown80	1.7372e-09	8.7602	8.3122e-09	6H - DS; GC - 6H; 6H - OC; GC - DS; DS - OC; RH - DS; RP - DS; TR - DS; GC - OC; GC - RH; GC - RP; GC - TR; RH - OC; RP - OC; TR - OC
Unknown133	1.7947e-09	8.746	8.3122e-09	DS - 6H; 6H - GC; OC - 6H; DS - GC; OC - DS; DS - RH; DS - RP; DS - TR; OC - GC; RH - GC; TR - GC; OC - RH; OC - RP; OC - TR
Unknown56	1.8864e-09	8.7244	8.3122e-09	OC - 6H; OC - DS; OC - GC; OC - RH; OC - RP; OC - TR
Unknown122	1.8999e-09	8.7213	8.3122e-09	DS - 6H; 6H - GC; 6H - OC; DS - GC; DS - OC; DS - RH; DS - RP; DS - TR; GC - OC; RH - GC; RP - GC; TR - GC; RH - OC; RP - OC; TR - OC
Unknown99	2.1019e-09	8.6774	8.9173e-09	OC - 6H; 6H - TR; OC - DS; DS - RH; DS - RP; DS - TR; OC - GC; GC - RH; GC - RP; GC - TR; OC - RH; OC - RP; OC - TR
Unknown73	2.5461e-09	8.5941	1.0484e-08	6H - OC; DS - OC; RH - DS; GC - OC; RH - OC; RP - OC; TR - OC
Unknown135	2.7549e-09	8.5599	1.0738e-08	DS - 6H; 6H - GC; DS - GC; DS - OC; DS - RH; DS - RP; DS - TR; OC - GC; RH - GC; RP - GC; TR - GC
Unknown49	2.7612e-09	8.5589	1.0738e-08	GC - 6H; OC - 6H; RH - 6H; RP - 6H; GC - DS; OC - DS; RH - DS; RP - DS; OC - GC; GC - TR; OC - RH; OC - RP; OC - TR; RH - TR; RP - TR
Unknown77	6.1042e-09	8.2144	2.3031e-08	OC - 6H; OC - DS; RP - DS; OC - GC; OC - RH; OC - RP; OC - TR
Unknown117	6.2514e-09	8.204	2.3031e-08	GC - 6H; OC - 6H; GC - DS; OC - DS; OC - GC; GC - RH; GC - RP; GC - TR; OC - RH; OC - RP; OC - TR
Unknown54	6.4627e-09	8.1896	2.32e-08	GC - 6H; OC - 6H; GC - DS; OC - DS; GC - OC; GC - RH; GC - RP; GC - TR; OC - RH; OC - RP; OC - TR
Unknown65	1.1035e-08	7.9572	3.8623e-08	GC - 6H; OC - 6H; GC - DS; OC - DS; OC - GC; OC - RH; OC - RP; OC - TR
Unknown104	1.3562e-08	7.8677	4.5458e-08	GC - 6H; OC - 6H; GC - DS; OC - DS; GC - RH; GC - RP; GC - TR; OC - RH; OC - RP; OC - TR
Unknown136	1.3752e-08	7.8616	4.5458e-08	6H - GC; 6H - OC; DS - GC; DS - OC; GC - OC; RH - GC; RP - GC; TR - GC; RH - OC; RP - OC; TR - OC
Unknown79	1.416e-08	7.8489	4.5458e-08	6H - DS; GC - 6H; OC - 6H; GC - DS; OC - DS; RH - DS; RP - DS; TR - DS; GC - RH; GC - RP; GC - TR; OC - RH; OC - RP; OC - TR
Unknown31	1.4287e-08	7.8451	4.5458e-08	DS - 6H; GC - 6H; OC - 6H; RH - 6H; RP - 6H; DS - GC; DS - RH; DS - RP; DS - TR; GC - RH; GC - RP; GC - TR; OC - RH; OC - RP; OC - TR; RH - TR
Unknown76	1.9168e-08	7.7174	5.9634e-08	OC - 6H; GC - DS; OC - DS; OC - GC; OC - RH; OC - RP; OC - TR
Unknown130	2.0763e-08	7.6827	6.3191e-08	6H - GC; 6H - OC; DS - GC; DS - OC; GC - OC; RH - GC; RP - GC; TR - GC; RH - OC; RP - OC; TR - OC
Unknown81	3.5353e-08	7.4516	1.0531e-07	6H - DS; GC - 6H; 6H - OC; GC - DS; RH - DS; RP - DS; TR - DS; GC - OC; GC - RH; GC - RP; GC - TR; RH - OC; RP - OC; TR - OC
Unknown112	4.0327e-08	7.3944	1.1762e-07	DS - 6H; 6H - GC; DS - GC; DS - RH; DS - RP; DS - TR; OC - GC; RH - GC; RP - GC; TR - GC; OC - RH; OC - RP; OC - TR
Unknown134	4.1507e-08	7.3819	1.1859e-07	GC - 6H; OC - 6H; GC - DS; OC - DS; RP - DS; GC - OC; GC - RH; GC - RP; GC - TR; OC - RH; OC - RP; OC - TR
Unknown82	4.6161e-08	7.3357	1.2925e-07	GC - 6H; OC - 6H; GC - DS; OC - DS; OC - GC; GC - RH; GC - RP; GC - TR; OC - RH; OC - RP; OC - TR
Unknown61	5.0919e-08	7.2931	1.3978e-07	6H - GC; 6H - OC; DS - GC; DS - OC; DS - RP; GC - OC; RH - GC; RP - GC; TR - GC; RH - OC; RP - OC; TR - OC
Unknown46	5.2423e-08	7.2805	1.4114e-07	DS - 6H; GC - 6H; OC - 6H; RH - 6H; RP - 6H; TR - 6H; OC - DS; RH - DS; RP - DS; TR - DS; OC - GC; TR - GC; OC - RH; OC - RP; OC - TR
Unknown50	5.7796e-08	7.2381	1.5267e-07	GC - 6H; OC - 6H; GC - DS; OC - DS; GC - OC; GC - RH; GC - RP; GC - TR; OC - RH; OC - TR
Unknown43	5.9061e-08	7.2287	1.5312e-07	GC - 6H; OC - 6H; RH - 6H; RP - 6H; TR - 6H; GC - DS; OC - DS; RH - DS; RP - DS; TR - DS
Unknown131	6.1086e-08	7.2141	1.5549e-07	6H - GC; 6H - RH; 6H - RP; 6H - TR; DS - GC; DS - RH; DS - RP; DS - TR; OC - GC; OC - RH; OC - RP; OC - TR
Unknown74	9.6906e-08	7.0136	2.4227e-07	GC - 6H; OC - 6H; RH - 6H; GC - DS; OC - DS; RH - DS; RP - DS; GC - OC; GC - RH; GC - RP; GC - TR; OC - RP; OC - TR; RH - RP; RH - TR
Unknown138	1.4529e-07	6.8378	3.5684e-07	6H - GC; 6H - OC; DS - GC; DS - OC; DS - RH; DS - RP; DS - TR; OC - GC; RH - GC; RP - GC; TR - GC; RH - OC; RP - OC; TR - OC
Unknown91	1.5314e-07	6.8149	3.6688e-07	6H - DS; GC - 6H; OC - 6H; RH - 6H; RP - 6H; TR - 6H; GC - DS; OC - DS; RH - DS; RP - DS; TR - DS; GC - TR; RH - TR; RP - TR
Unknown98	1.5461e-07	6.8107	3.6688e-07	GC - 6H; OC - 6H; GC - DS; OC - DS; OC - GC; GC - RH; GC - RP; GC - TR; OC - RH; OC - RP; OC - TR
Unknown90	1.7083e-07	6.7674	3.9859e-07	OC - 6H; OC - DS; OC - GC; OC - RH; OC - RP; OC - TR
Unknown69	1.902e-07	6.7208	4.3653e-07	GC - 6H; OC - 6H; RH - 6H; GC - DS; OC - DS; RH - DS; GC - OC; GC - RH; GC - RP; GC - TR; OC - TR; RH - RP; RH - TR
Unknown75	2.0711e-07	6.6838	4.6766e-07	OC - 6H; OC - DS; OC - GC; OC - RH; OC - RP; OC - TR
Unknown125	2.1947e-07	6.6586	4.8771e-07	OC - 6H; OC - DS; OC - GC; OC - RH; OC - RP; OC - TR
Unknown118	2.2819e-07	6.6417	4.9917e-07	OC - 6H; GC - DS; OC - DS; OC - GC; GC - TR; OC - RH; OC - RP; OC - TR
Unknown35	2.8699e-07	6.5421	6.1812e-07	6H - DS; 6H - GC; 6H - OC; 6H - RH; 6H - RP; 6H - TR; DS - OC; GC - OC; RH - OC; RP - OC; TR - OC
Unknown67	4.3167e-07	6.3649	9.1566e-07	GC - 6H; OC - 6H; RH - 6H; GC - DS; OC - DS; RH - DS; RP - DS; GC - RH; GC - RP; GC - TR; OC - RH; OC - RP; OC - TR
Unknown87	5.5749e-07	6.2538	1.1649e-06	6H - DS; 6H - RH; 6H - TR; GC - DS; OC - DS; RH - DS; RP - DS; TR - DS; GC - RH; GC - TR
Unknown137	6.3098e-07	6.2	1.2889e-06	6H - GC; 6H - RH; 6H - RP; 6H - TR; DS - GC; DS - RH; DS - RP; DS - TR; OC - GC; RH - GC; RP - GC; TR - GC; OC - RH; OC - RP; OC - TR
Unknown140	6.3524e-07	6.1971	1.2889e-06	GC - 6H; OC - 6H; GC - DS; OC - DS; OC - GC; GC - TR; OC - RH; OC - RP; OC - TR
Unknown78	7.344e-07	6.1341	1.4688e-06	6H - DS; GC - 6H; 6H - OC; GC - DS; RH - DS; RP - DS; TR - DS; GC - OC; GC - RH; GC - RP; GC - TR; RH - OC; RP - OC
Unknown83	7.914e-07	6.1016	1.5605e-06	6H - DS; GC - 6H; GC - DS; OC - DS; RH - DS; RP - DS; TR - DS; GC - OC; GC - RH; GC - RP; GC - TR
Unknown52	8.2428e-07	6.0839	1.6028e-06	GC - 6H; OC - 6H; GC - DS; OC - DS; GC - OC; GC - RH; GC - RP; GC - TR; OC - RH; OC - RP; OC - TR
Unknown57	9.8459e-07	6.0067	1.8882e-06	OC - 6H; GC - DS; OC - DS; OC - GC; OC - RH; OC - RP; OC - TR
Unknown58	1.2199e-06	5.9137	2.3079e-06	GC - 6H; OC - 6H; RH - 6H; RP - 6H; GC - DS; OC - DS; RH - DS; RP - DS; GC - RP; GC - TR; OC - RP; OC - TR; RH - RP; RH - TR
Unknown86	1.7868e-06	5.7479	3.3353e-06	OC - 6H; RH - 6H; GC - DS; OC - DS; RH - DS; RP - DS; OC - GC; OC - RH; OC - RP; OC - TR; RH - TR
Unknown139	2.0057e-06	5.6977	3.6948e-06	OC - 6H; GC - DS; OC - DS; OC - GC; OC - RH; OC - RP; OC - TR
Unknown51	2.4321e-06	5.614	4.422e-06	6H - DS; 6H - GC; 6H - OC; DS - GC; DS - OC; RH - GC; RP - GC; TR - GC; RH - OC; RP - OC; TR - OC
Unknown53	2.9109e-06	5.536	5.2246e-06	GC - 6H; RH - 6H; GC - DS; RH - DS; RP - DS; GC - OC; GC - RP; GC - TR; RH - OC; RP - OC; RH - TR
Unknown88	3.1557e-06	5.5009	5.5924e-06	DS - 6H; GC - 6H; OC - 6H; DS - RH; DS - RP; DS - TR; GC - RH; GC - RP; GC - TR; OC - RH; OC - RP; OC - TR
Unknown23	3.8319e-06	5.4166	6.7059e-06	6H - GC; DS - GC; OC - GC; RH - GC; RP - GC; TR - GC
Unknown115	4.1445e-06	5.3825	7.1634e-06	OC - 6H; OC - DS; OC - GC; OC - RH; OC - RP; OC - TR
Unknown60	4.6232e-06	5.3351	7.8933e-06	6H - GC; 6H - RP; DS - GC; DS - RP; DS - TR; OC - GC; RH - GC; RP - GC; TR - GC; OC - RH; OC - RP; OC - TR
Unknown21	4.8842e-06	5.3112	8.2384e-06	6H - GC; DS - GC; OC - GC; RH - GC; RP - GC; TR - GC
Unknown127	5.1242e-06	5.2904	8.5403e-06	GC - 6H; OC - 6H; GC - DS; OC - DS; GC - RH; GC - RP; GC - TR; OC - RH; OC - RP; OC - TR
Unknown64	5.5118e-06	5.2587	9.0782e-06	OC - 6H; OC - DS; OC - GC; OC - RH; OC - RP; OC - TR
Unknown48	1.2518e-05	4.9025	2.0378e-05	GC - 6H; OC - 6H; RH - 6H; GC - DS; OC - DS; RH - DS; RP - DS; TR - DS; OC - GC; OC - RH; OC - RP; OC - TR
Unknown01	1.3013e-05	4.8856	2.0941e-05	6H - DS; GC - DS; OC - DS; RH - DS; RP - DS; TR - DS
Unknown95	1.329e-05	4.8765	2.1143e-05	GC - 6H; OC - 6H; GC - DS; OC - DS; GC - RH; GC - RP; GC - TR; OC - RH; OC - RP; OC - TR
Unknown89	1.852e-05	4.7324	2.9133e-05	OC - 6H; RP - 6H; OC - DS; RP - DS; TR - DS; OC - GC; OC - RH; OC - RP; OC - TR
Unknown29	2.0053e-05	4.6978	3.1194e-05	GC - 6H; OC - 6H; RH - 6H; RP - 6H; GC - DS; OC - DS; RH - DS; RP - DS; GC - TR; RH - TR
Unknown11	2.0583e-05	4.6865	3.1666e-05	6H - DS; 6H - GC; 6H - OC; 6H - RH; 6H - RP; 6H - TR; OC - DS; OC - GC; OC - RH; OC - TR
Unknown72	2.2302e-05	4.6517	3.3938e-05	6H - OC; DS - OC; RH - DS; RP - DS; GC - OC; RH - GC; RP - GC; RH - OC; RP - OC; TR - OC
Unknown28	3.0642e-05	4.5137	4.6128e-05	DS - 6H; GC - 6H; OC - 6H; RH - 6H; RP - 6H; TR - 6H; GC - DS; GC - OC; GC - RH; GC - RP; GC - TR
Unknown101	3.3526e-05	4.4746	4.9933e-05	GC - 6H; RH - 6H; GC - DS; RH - DS; RP - DS; GC - OC; GC - RP; GC - TR; RH - OC; RH - TR
Unknown08	3.6537e-05	4.4373	5.3844e-05	DS - 6H; 6H - GC; DS - GC; DS - OC; DS - RH; DS - RP; DS - TR; OC - GC; RH - GC; RP - GC; TR - GC
Unknown45	3.8932e-05	4.4097	5.6776e-05	GC - 6H; OC - 6H; RH - 6H; GC - DS; OC - DS; RH - DS; RP - DS; GC - RP; GC - TR; OC - TR; RH - TR
Unknown38	6.0054e-05	4.2215	8.652e-05	6H - GC; 6H - OC; DS - OC; RH - GC; RP - GC; TR - GC; RH - OC; RP - OC; TR - OC
Unknown24	6.0564e-05	4.2178	8.652e-05	GC - 6H; OC - 6H; GC - DS; OC - DS; RP - DS; GC - OC; GC - RH; GC - RP; GC - TR
Unknown13	7.7074e-05	4.1131	0.00010857	GC - 6H; OC - 6H; RH - 6H; RP - 6H; TR - 6H; GC - DS; OC - DS; RH - DS; RP - DS; TR - DS
Unknown62	7.7547e-05	4.1104	0.00010857	GC - 6H; GC - DS; GC - OC; GC - RH; GC - RP; GC - TR
Unknown128	7.9052e-05	4.1021	0.00010958	6H - DS; 6H - GC; 6H - RH; 6H - TR; OC - DS; OC - GC; OC - RH; OC - RP; OC - TR
Unknown18	9.3255e-05	4.0303	0.000128	GC - 6H; RH - 6H; GC - DS; RH - DS; GC - OC; GC - RP; GC - TR; RH - TR
Unknown41	0.00011677	3.9327	0.00015872	6H - DS; 6H - GC; 6H - OC; DS - GC; OC - GC; RH - GC; RP - GC; TR - GC
Unknown121	0.00018512	3.7325	0.0002492	OC - 6H; OC - DS; OC - GC; OC - RH; OC - RP; OC - TR
Unknown16	0.00018844	3.7248	0.00025125	6H - GC; DS - GC; OC - GC; RH - GC; RP - GC; TR - GC
Unknown116	0.00020667	3.6847	0.00027296	GC - 6H; OC - 6H; GC - DS; OC - DS; GC - RP; GC - TR; OC - RH; OC - RP; OC - TR
Unknown30	0.00023341	3.6319	0.0003054	6H - GC; 6H - OC; DS - GC; DS - OC; RH - GC; RP - GC; TR - GC; RH - OC; RP - OC; TR - OC
Unknown106	0.00024613	3.6088	0.00031905	6H - OC; GC - DS; DS - OC; GC - OC; GC - RP; GC - TR; RH - OC; RP - OC
Unknown09	0.00025372	3.5957	0.00032587	GC - 6H; OC - 6H; GC - DS; OC - DS; GC - RH; GC - RP; GC - TR
Unknown27	0.00028558	3.5443	0.00036346	GC - 6H; RH - 6H; RP - 6H; GC - DS; OC - DS; RH - DS; RP - DS; GC - TR
Unknown25	0.00051048	3.292	0.00064385	6H - GC; DS - GC; OC - GC; RH - GC; RP - GC; TR - GC
Unknown12	0.00057931	3.2371	0.00072414	6H - DS; 6H - GC; 6H - OC; 6H - RH; 6H - RP; 6H - TR
Unknown02	0.00064934	3.1875	0.00080449	6H - DS; 6H - RH; 6H - TR; GC - DS; OC - DS; RP - DS; TR - DS
Unknown123	0.00086589	3.0625	0.0010634	OC - 6H; OC - DS; OC - GC; TR - GC; OC - RH; OC - RP
Unknown07	0.00088285	3.0541	0.0010748	TR - 6H; GC - DS; OC - DS; RH - DS; RP - DS; TR - DS
Unknown110	0.0013933	2.856	0.0016815	GC - 6H; OC - 6H; OC - DS; GC - RH; GC - TR; OC - RH; OC - RP; OC - TR
Unknown37	0.0015238	2.8171	0.0018234	GC - 6H; RH - 6H; RP - 6H; GC - DS; OC - DS; RH - DS; RP - DS
Unknown05	0.0015791	2.8016	0.0018735	6H - GC; DS - GC; OC - GC; RH - GC; RP - GC; TR - GC
Unknown15	0.0016599	2.7799	0.0019529	6H - GC; DS - GC; OC - GC; TR - GC
Unknown22	0.0017646	2.7533	0.0020587	RP - 6H; TR - 6H; OC - DS; RH - DS; RP - DS; TR - DS
Unknown126	0.0021941	2.6587	0.0025387	DS - GC; DS - OC; DS - RH; DS - RP
Unknown92	0.0035767	2.4465	0.0041044	DS - RH; DS - RP; DS - TR; OC - RH; OC - TR
Unknown47	0.0049868	2.3022	0.0056761	GC - 6H; GC - DS; GC - OC; GC - RP; GC - TR; RH - OC
Unknown10	0.0065488	2.1838	0.0073938	RH - DS; RP - DS; TR - DS; RP - GC; TR - GC
