# Supplementary material for: Metabolite profiling and associated gene expression reveal two metabolic shifts during the seed-to-seedling transition in Arabidopsis thaliana
Source: Plant Mol Biol. 2017 Oct 18;95(4):481–96. doi: 10.1007/s11103-017-0665-x (PMC5688192; doi:10.1007/s11103-017-0665-x)
Supplement: Supplementary file 3 — Dataset S3: Transcript-metabolite correlations. Columns show the Pearson correlation value for each comparison. (XLSX 43 KB) [file 11103_2017_665_MOESM3_ESM.xlsx]

## Sheet: CARBOHYDRATE
Data set S. Correlation of metabolites-related gene expression and metabolites profiles during seed-to-seedling transition.
			Carbohydrate					Carbohydrate derivative
			Fructose	Glucose	Sucrose	Trehalose	Xylose	Fructose -6P	Glucose -6P	Galactinol
INVERTASE	AT4G09510	A/N-INVI	0.764974	0.812823	-0.847952
	AT1G22650	A/N-INVD	0.533798	0.566866	-0.709268
	AT4G34860	A/N-INVB	-0.816237	-0.739633	0.855954
	AT1G35580	A/N-INVG	0.546912	0.627211	-0.821715
	AT1G56560	A/N-INVA	-0.885075	-0.662596	0.79636
	AT5G22510	A/N-INVE	0.0970422	-0.00684812	0.388611
SUCROSE SYNTHASE	AT5G20830	SUS1	0.874067	0.60451	-0.925675
	AT4G02280	SUS3	-0.408103	-0.541148	0.172366
	AT3G43190	SUS4	0.252821	0.26811	-0.328792
	AT1G73370	SUS6	0.303524	0.295383	-0.207798
	AT5G49190	SUS2	-0.835572	-0.583332	0.907779
TREHALOSE-PHOSPHATE SYNTHASE	AT1G06410	TPS7				0.648529			0.458234
	AT1G23870	TPS9				-0.27899			-0.466664
	AT1G60140	TPS10				-0.112866			-0.427173
	AT1G68020	TPS6				-0.581356			-0.895551
	AT1G70290	TPS8				-0.316415			-0.463054
	AT1G78580	TPS1				-0.145964			-0.637464
	AT2G18700	TPS11				-0.38342			-0.729164
	AT2G22190	TPPE				0.951066			0.726289
	AT4G17770	TPS5				0.762802			0.968345
	AT5G10100	TPPI				0.938424			0.785221
	AT5G51460	TPPA				0.60455			0.929925
	AT5G65140	TPPJ				-0.286403			-0.711633
HEXOKINASE	AT1G47840	HXK3		0.514794					0.884655
	AT1G50460	HKL1		-0.626407					-0.890776
	AT2G19860	HXK2		-0.679676					-0.662764
	AT4G29130	HXK1		0.602581					0.869118
PHOSPHOGLUCOSE ISOMERASE	AT4G24620	PGI1						0.84629	0.90994
	AT5G42740	AT5G42740						-0.37717	-0.36971
PHOSPHOFRUCTOKINASE	AT2G22480	PFK5	0.69544					0.974884
	AT4G26270	PFK3	-0.586324					-0.9284
	AT4G29220	PFK1	0.837692					0.963922
	AT4G32840	PFK6	-0.733112					-0.24898
	AT5G47810	PFK2	-0.701934					-0.978432
	AT5G56630	PFK7	0.337061					0.547029
	AT5G61580	PFK4	-0.208676					-0.465124
XYLOSE SYNTHASE	AT2G27860	AXS1					0.728467
	AT2G47650	UXS4					0.935104
	AT1G08200	AXS2					0.86193
GALACTINOL SYNTHASE	AT1G56600	GOLS2								0.683789
	AT2G47180	GOLS1								0.939104
	AT5G23790	GOLS5								0.54905

## Sheet: ORGANIC ACIDS
Data set S. Correlation of metabolites-related gene expression and metabolites profiles during seed-to-seedling transition.
			Organic Acid
			Citrate	Fumarate	Malate	Pyruvate	Succinate	α-Ketoglutarate
PYRUVATE KINASE	AT1G32440	PKP3				0.355226
	AT2G36580	AT2G36580				0.759057
	AT3G04050	AT3G04050				-0.351064
	AT3G22960	PKP1				0.458976
	AT3G52990	AT3G52990				0.930888
	AT5G08570	AT5G08570				-0.342831
	AT5G52920	PKP1/PKP2				-0.14661
	AT5G56350	AT5G56350				0.631415
	AT5G63680	AT5G63680				0.459233
PYRUVATE DEHYDROGENASE	AT1G01090	PDH-E1 ALPHA				0.612611
	AT1G24180	IAR4				0.906041
	AT1G30120	PDH-E1 BETA				0.802241
	AT1G59900	AT-E1 ALPHA				-0.728332
	AT2G34590	AT2G34590				0.741272
	AT5G50850	MAB1				0.230443
CITRATE SYNTHASE	AT2G42790	CSY3	-0.544774
	AT2G44350	CSY4	0.0464359
	AT3G58750	CSY2	0.456179
ISOCITRATE DEHYDROGENASE	AT1G54340	ICDH						-0.604891
	AT1G65930	CICDH						0.893083
	AT5G14590	AT5G14590						-0.915441
SUCCINYL-CoA LIGASE	AT2G20420	ACL					0.237814	0.394503
	AT5G08300	AT5G08300					0.499371	0.60622
	AT5G23250	AT5G23250					-0.429697	-0.250956
SUCCINATE DEHYDROGENASE	AT2G18450	SDH1-2		0.311315			0.911358
	AT3G27380	SDH2-1		0.0352307			0.226782
	AT5G40650	SDH2-2		-0.697188			0.434185
	AT5G65165	SDH2-3		0.0923589			-0.895323
	AT5G66760	SDH1-1		-0.434141			0.529563
FUMARASE	AT2G47510	FUM1		-0.563216	0.320941
GLUTAMATE DEHYDROGENASE	AT1G51720	AT1G51720						-0.986182
	AT5G18170	GDH1						-0.804989
	AT5G07440	GDH2						0.740248
SUCCINATE-SEMIALDEHYDE DEHYDROGENASE	AT1G79440	ALDH5F1					-0.765993

## Sheet: AMINO ACIDS
Data set S. Correlation of metabolites-related gene expression and metabolites profiles during seed-to-seedling transition.
			Organic Acid	Amino Acid
			Pyruvate	Ala	Asn	Asp	GABA	Gln	Glu	Gly	Ile	Lys	Met	NAcGlu	Phe	Ser	Thr	Trp	Tyr	Val
ALANINE AMINOTRANSFERASE	AT1G17290	ALAAT1	-0.0855404	0.111141
	AT1G72330	ALAAT2	-0.670944	-0.68815
	AT2G13360	AGT	0.0856222	-0.0640197
	AT2G38400	AGT3	0.576614	0.820751
	AT3G08860	PYD4	0.435296	0.370473
	AT4G39660	AGT2	0.325565	0.0633632
VALINE SYNTHESIS	AT1G10060	BCAT-1																		0.822875
	AT1G10070	BCAT-2																		-0.542769
	AT3G49680	BCAT3																		0.284859
	AT1G50110	BCAT6																		0.46682
	AT5G65780	BCAT-5																		-0.990294
ASPARTATE AMINOTRANSFERASE	AT2G22250	AAT				0.739957
	AT2G30970	ASP1				0.630888
	AT4G31990	ASP5				0.432033
	AT5G11520	ASP3				0.673007
	AT5G19550	AAT2				0.86316
	AT1G62800	ASP4				-0.0686797
ASPARAGINE SYNTHETASE	AT3G47340	ASN1			-0.664725	-0.893313
	AT5G10240	ASN3			0.709857	0.975054
	AT5G65010	ASN2			0.743758	0.960268
	AT1G70980	SYNC3			-0.866263	-0.429572
LYSINE SYNTHETASE	AT3G14390	AT3G14390										0.252179
	AT5G11880	AT5G11880										0.438041
METHIONINE SYNTHETASE	AT3G22740	HMT3											-0.790359
	AT3G25900	HMT-1											0.940823
	AT3G63250	HMT2											-0.46683
	AT3G03780	MS2											0.880291
	AT5G17920	MS1											0.870236
	AT5G20980	MS3											0.102867
THREONINE SYNTHETASE	AT1G72810	AT1G72810															0.755365
	AT4G29840	TS															-0.961207
ISOLEUCINE SYNTHETASE	AT1G10060	BCAT-1									0.833492						0.692189
	AT1G10070	BCAT-2									-0.41006						-0.708543
	AT3G49680	BCAT3									0.130218						0.462738
	AT1G50110	BCAT6									0.290874						0.631708
	AT5G65780	BCAT-5									-0.98022						-0.928946
GLUTAMATE DEHYDROGENASE	AT1G51720	AT1G51720							-0.786918
	AT5G18170	GDH1							-0.986543
	AT5G07440	GDH2							0.807235
GLUTAMATE DECARBOXYLASE	AT5G17330	GAD1					0.863598		0.933388
	AT1G65960	GAD2					0.775287		0.933912
N-ACETYLGLUTAMATE SYNTHASE	AT2G22910	NAGS1							-0.796607					0.876609
	AT2G37500	AT2G37500							-0.0735077					0.599057
	AT4G37670	NAGS2							-0.491474					0.793447
GLUTAMINE SYNTHETASE	AT1G48470	GLN1;5						-0.933233	-0.869559
	AT3G17820	GLN1;3						0.719324	0.587243
	AT5G16570	GLN1;4						0.343969	0.303195
	AT5G35630	GS2						0.876388	0.936124
	AT5G37600	GLN1;1						0.879239	0.929778
SUCCINATE-SEMIALDEHYDE DEHYDROGENASE	AT1G79440	ALDH5F1					-0.392963
PHENYLALANINE AND TYROSINE SYNTHESIS	AT1G08250	ADT6													0.0820905				-0.677745
	AT2G27820	ADT3													0.647115				-0.553792
	AT3G07630	ADT2													-0.486587				0.680828
	AT3G44720	ADT4													0.621112				-0.620168
	AT5G22630	ADT5													0.313136				-0.819888
	AT1G15710	AT1G15710													0.706222				0.310353
	AT5G34930	AT5G34930													0.445869				0.371392
TRYPTOPHAN SYNTHESIS	AT3G54640	TRP3																0.350681
	AT4G02610	AT4G02610																-0.5309
	AT4G27070	TSB2																-0.478145
	AT5G38530	TSBTYPE2																-0.3921
	AT5G54810	TSB1																0.439332
SERINE SYNTHESIS	AT2G17630	PSAT2														0.86601
	AT4G35630	PSAT1														0.799671
	AT1G18640	PSP1														0.644816
GLYCINE SYNTHESIS	AT1G22020	SHM6								-0.592918
	AT1G36370	SHM7								-0.788286
	AT4G13930	SHM4								0.811957
	AT4G32520	SHM3								-0.262773
	AT4G37930	STM								0.705431
	AT5G26780	SHM2								0.597887

## Sheet: Gene HeatMap
DS	6H	TR	RP	RH	GC	OC
8.51901	8.2573	8.15676	8.26819	8.53976	8.20482	7.80497	ICDH	Scale log2
9.3135	9.92838	10.5123	10.7039	10.6683	10.5633	10.6306	CICDH		2.5	2.5
8.86722	8.75914	8.34031	8.18422	8.26407	7.74584	7.07501	AT5G14590		3.5
9.41587	10.4861	10.6658	10.5421	10.5071	10.3213	10.0048	ACL		4.5
6.95531	8.17392	8.76805	8.86263	8.58446	8.27672	8.1751	AT5G08300		5.5
6.05497	7.14349	7.02929	6.7761	6.44845	6.33899	5.95161	AT5G23250		6.5
3.95852	2.95807	4.54718	5.26583	5.63111	4.95162	5.25645	SDH1-2		7.5	7.5
5.93996	5.51622	6.1708	6.11494	5.95643	5.88628	5.74941	SDH2-1		8.5
7.38488	8.84644	9.56342	9.50141	9.35033	8.86845	8.6627	SDH2-2		9.5
10.8043	8.85897	4.37954	3.68783	3.40001	3.64743	3.51074	SDH2-3		10.5
8.90842	9.0635	9.8905	9.83352	9.89803	9.52159	9.24332	SDH1-1		11.5
6.82164	8.71917	9.71065	9.74774	9.79335	9.38779	8.91315	FUM1		12.5	12.5
10.4521	10.4587	10.477	10.3749	10.1635	9.59417	8.41491	CSY3
9.60439	8.66392	8.86109	8.73765	8.78351	8.94355	8.93118	CSY4
8.02513	7.69741	8.89717	8.89171	8.86354	8.44435	7.90518	CSY2
7.99427	8.37664	8.33375	8.55128	8.36283	8.29313	7.44849	ALAAT1
7.70519	7.70028	7.29223	6.9408	6.90593	6.47764	5.94675	ALAAT2
9.87168	7.57438	5.78667	7.09413	9.34647	10.5173	11.1969	AGT
6.69683	7.98516	8.62391	8.79384	8.54419	7.95821	7.91028	AGT3
3.24357	2.65865	2.64926	2.8594	4.33332	4.74535	6.22684	PYD4
8.05572	7.49904	7.53405	7.69836	7.9093	7.97672	8.23079	AGT2
8.49056	9.93501	10.4584	10.4652	10.63	10.7331	10.6893	PDH-E1 ALPHA
9.29011	8.88844	9.37871	9.50223	9.66113	9.5654	9.54462	IAR4
3.26089	4.44449	6.48377	6.77317	6.86391	7.15913	7.22784	PDH-E1 BETA
10.3318	9.98947	9.18846	9.3027	9.67959	9.59947	9.21026	AT-E1 ALPHA
6.93371	7.42426	8.0765	8.2613	8.43609	8.74129	8.82145	AT2G34590
9.25378	9.57894	9.73122	9.69925	9.581	9.42757	9.31306	MAB1
6.15632	7.25008	6.96689	6.896	7.32913	7.28882	8.01552	PKP3
8.61576	8.78749	9.13981	9.24772	9.06388	9.0917	8.99312	AT2G36580
6.04024	3.7132	3.88632	3.83864	4.00241	4.38948	3.54854	AT3G04050
9.38388	9.67644	9.69867	9.82251	10.0183	9.96268	9.57834	PKP1
8.65512	8.22409	9.1196	9.11725	9.36812	9.25402	9.39477	AT3G52990
8.61719	8.93698	8.83109	8.81563	8.71446	8.41183	7.83408	AT5G08570
8.77594	9.12796	8.82101	8.88272	9.04253	9.19572	9.02104	PKP1/PKP2
5.91686	8.01363	8.84917	8.96782	8.86126	8.94432	9.20209	AT5G56350
4.68118	6.41181	6.50596	6.56808	6.48613	6.43519	6.69505	AT5G63680
5.69695	7.27036	7.59775	7.66889	7.90661	7.95012	8.08922	PGI1
8.00426	8.20311	7.7908	8.01646	8.18918	8.14449	7.65644	AT5G42740
3.38884	4.90561	8.37194	8.92132	8.06086	7.77445	7.17546	HXK3
8.5833	8.34832	7.6059	7.61542	6.39632	7.23484	6.72227	HKL1
7.53687	7.94648	7.54545	7.57837	7.25143	6.56811	6.46054	HXK2
6.21496	6.88443	7.44624	7.52368	7.70072	7.63402	7.22615	HXK1
3.74312	5.67699	7.43407	7.54238	8.31959	8.96861	8.58003	A/N-INVI
3.14652	3.23834	5.20784	5.00911	4.29248	4.71478	5.03513	A/N-INVD
7.72818	7.68131	6.81317	6.70746	6.41185	6.36148	6.09639	A/N-INVB
6.44569	7.22666	8.98008	9.20035	8.98846	8.99204	8.83272	A/N-INVG
7.36252	7.71895	7.23499	7.16984	6.86764	6.59945	6.44562	A/N-INVA
7.85521	7.8682	7.43992	7.48222	7.54622	7.77412	7.73434	A/N-INVE
4.64216	3.60938	4.29052	4.25074	5.36195	5.78275	6.773	SUS1
10.8548	8.6164	5.69589	4.88573	5.37476	5.15859	7.09406	SUS3
3.21593	3.28316	4.81529	6.59837	6.93773	5.55011	4.42169	SUS4
3.38409	2.68497	4.46838	6.41374	4.01888	3.77177	5.10766	SUS6
4.7031	5.55403	4.93803	4.31944	3.88639	3.4355	3.40142	SUS2
4.88698	5.32583	6.69283	7.23411	6.9417	7.14038	7.25847	PFK5
8.48709	7.27391	5.21929	5.10227	4.61003	5.15754	5.06686	PFK3
4.3999	4.1279	5.51553	6.52488	7.15698	7.41837	7.65669	PFK1
6.32067	6.37597	6.71311	6.69323	6.64854	6.24426	5.56987	PFK6
9.01531	8.05574	5.58741	4.92211	4.61246	4.68871	4.51079	PFK2
8.15274	9.13567	9.30894	9.26864	8.94653	8.90516	9.19548	PFK7
7.95295	7.64085	7.21004	7.37796	7.80472	7.70125	7.40005	PFK4
5.11187	6.64022	8.35512	8.45929	8.15314	8.00051	7.56716	PSAT2
6.82777	7.40857	7.45483	7.46716	7.33572	7.44196	7.53395	PSAT1
6.67855	8.35609	8.63309	8.6538	8.38791	8.33679	7.9855	PSP1
7.70241	8.04667	7.57548	7.53927	7.31182	7.21138	7.30684	SHM6
8.87729	8.79337	8.48718	8.20242	8.25926	8.55752	8.8501	SHM7
6.8171	8.78395	9.88768	10.1385	10.2155	10.1215	9.90166	SHM4
8.98264	9.88846	9.39098	8.96562	8.42204	7.59969	7.15318	SHM3
5.19162	7.57161	8.72018	9.1851	9.85147	10.1659	10.5805	STM
8.63288	9.03583	9.32587	9.13095	9.08588	8.92786	8.74895	SHM2
9.47372	7.54109	5.08602	5.07218	4.26122	4.32046	3.50097	GLN1;5
9.20561	9.36136	9.49589	9.45379	9.39018	9.41082	9.38858	GLN1;3
3.46878	2.95604	3.14366	3.01495	3.48865	4.24265	5.97641	GLN1;4
4.26654	3.86587	5.37655	6.57524	7.61568	8.15534	7.74256	GS2
9.28071	8.82432	9.62327	10.246	10.8179	10.7507	10.8039	GLN1;1
7.40535	6.50381	6.04482	5.75078	5.78599	5.48968	5.07188	NAGS1
6.27765	7.55986	7.48687	7.21305	7.15836	6.7684	5.38182	AT2G37500
6.86246	7.98111	7.76099	7.09762	6.92341	6.48481	5.8302	NAGS2
8.43507	7.91849	7.62084	7.60565	7.48498	7.23563	7.08497	AT1G51720
7.79848	8.01261	6.59359	6.08765	5.95119	6.16376	6.50966	GDH1
7.62828	7.02395	8.62296	8.73442	8.19411	8.54505	8.75559	GDH2
3.6639	3.24853	5.15183	7.92682	8.91886	8.7907	9.30898	GAD1
3.84117	3.57537	5.73705	6.50342	6.67686	7.2851	7.46803	GAD2
4.71571	5.73101	6.20969	5.77509	6.64788	6.81637	6.44671	AAT
6.0328	7.1554	8.34807	8.34042	7.7975	6.84129	5.48838	ASP1
7.34077	6.95661	8.00603	8.27067	8.63801	8.83097	8.1468	ASP5
9.02574	10.2227	10.5769	10.5025	10.2686	9.62277	8.64888	ASP3
8.27639	9.50121	10.2244	10.2552	9.96285	9.43994	8.96373	AAT2
4.56048	3.40302	4.11551	4.37755	5.47486	5.81806	7.60492	ASP4
10.5897	6.63375	3.71033	3.70848	4.07301	4.96686	5.32741	ASN1
5.4992	7.55219	7.93283	7.66026	7.90996	7.82502	7.27267	ASN3
4.46565	7.04788	7.66243	7.37574	7.44095	7.47661	7.06317	ASN2
9.01709	8.73314	8.4921	8.47425	7.72656	7.6704	7.45954	SYNC3
4.33893	3.92511	4.70462	5.37207	5.26084	5.36307	4.77792	BCAT-1
8.22115	4.73186	3.32603	3.35183	3.76113	4.07098	4.16311	BCAT-2
4.62185	5.79132	5.85232	5.44763	5.84885	6.22207	5.70455	BCAT3
6.94126	9.09667	9.30773	9.25096	9.2686	9.00287	8.34827	BCAT6
8.63301	8.92426	8.14725	7.94555	7.77201	7.76732	7.6179	BCAT-5
4.05422	5.63333	7.25031	6.96851	6.42401	6.42311	6.70031	AT1G72810
9.76311	9.74043	9.37269	9.20444	9.10118	8.88447	8.39435	TS
9.50786	9.60526	10.4434	10.4783	10.3245	10.1726	10.1322	AXS1
5.31696	6.52311	8.89128	9.58612	9.86689	9.87904	9.95159	UXS4
8.94189	7.76832	9.65657	9.8043	9.76453	10.0085	10.0297	AXS2
10.2161	4.55125	3.85371	3.73562	4.00168	3.92037	4.79189	GOLS2
11.0392	9.21335	4.58788	4.28021	3.781	4.61896	5.30792	GOLS1
6.44185	3.24855	3.46513	4.27669	3.87442	3.44618	3.071	GOLS5
7.97702	7.96688	8.01654	8.18274	7.84859	8.16747	8.20853	TPS7
8.25288	6.93679	7.36002	7.34166	7.33651	7.33534	7.32456	TPS9
7.34204	4.98396	5.23761	5.5394	5.79477	5.6872	5.89615	TPS10
9.5261	7.78149	6.99807	6.8083	6.20757	6.48602	6.93058	TPS6
8.39996	6.89289	7.32017	7.38752	7.09566	6.75304	7.54878	TPS8
6.85753	5.98372	5.42844	5.27224	5.64857	5.59972	6.2065	TPS1
10.736	8.01403	7.45134	7.55944	8.16916	7.7277	8.09249	TPS11
2.76577	2.39685	2.59196	3.15448	4.02473	4.38076	5.17151	TPPE
3.64341	4.6189	5.4871	5.21123	5.54075	5.63308	5.93426	TPS5
2.98286	2.85139	3.55989	3.99699	3.93669	4.47926	6.32253	TPPI
3.52651	5.39805	7.44532	7.29593	7.64697	7.87102	7.12768	TPPA
8.40421	5.69114	5.24773	4.15158	4.98026	5.23877	5.96265	TPPJ
5.50416	7.18562	8.16848	8.12105	8.98203	9.08881	8.19466
7.3067	8.93561	8.44285	7.49859	8.47994	8.43844	8.30239
4.82116	3.34774	3.84468	4.02496	4.52182	4.81578	5.46292	ADT6
5.05051	5.49616	6.58316	6.75393	7.16905	7.31872	6.80754	ADT1
6.29502	5.44267	6.5523	7.12368	7.43396	7.84278	8.39133	ADT3
8.33228	9.01766	8.40614	8.10446	7.89355	7.53227	6.80159	ADT2
3.76013	3.10107	3.76454	4.71284	5.42499	6.14302	6.48556	ADT4
5.81806	5.39114	4.98112	5.41879	6.71461	7.60221	9.10863	ADT5
7.10167	7.62459	7.86913	7.84602	8.08925	8.06846	7.25851	AT1G15710
6.74354	6.84566	6.79402	7.0254	6.84863	6.91835	6.70759	AT5G34930
6.6299	7.9706	8.94991	9.00767	8.88956	8.86157	8.70949	TRP3
6.77427	7.45818	7.68054	7.34974	7.32835	7.04704	6.62471	AT4G02610
8.95358	6.88004	6.72667	6.22007	5.46917	5.47611	5.53738	TSB2
9.46875	8.78884	8.23599	8.20742	8.10411	8.32553	7.98781	TSBTYPE2
9.214	8.75212	9.0133	9.06294	8.93795	9.23476	8.86085	TSB1
5.76256	7.21947	7.94158	7.66384	7.30679	6.75428	6.11039	AT3G14390
7.56391	8.98466	9.08158	8.92048	8.87203	8.82772	8.519	AT5G11880
9.94269	4.6158	3.42923	3.4585	3.62409	4.04362	4.03152	HMT3
5.25008	5.00272	7.271	7.56529	7.64289	7.88877	7.23755	HMT-1
7.97197	7.77073	8.06336	7.87897	7.57251	7.66788	7.10552	HMT2
4.89912	5.25379	7.31066	7.74334	9.76544	10.0582	10.1399	MS2
8.762	10.6272	11.3692	11.3742	11.3654	11.3769	11.3425	MS1
6.78429	7.81875	8.15849	8.07373	7.98643	7.34363	6.19491	MS3
4.33893	3.92511	4.70462	5.37207	5.26084	5.36307	4.77792	BCAT-1
8.22115	4.73186	3.32603	3.35183	3.76113	4.07098	4.16311	BCAT-2
6.94126	9.09667	9.30773	9.25096	9.2686	9.00287	8.34827	BCAT3
4.62185	5.79132	5.85232	5.44763	5.84885	6.22207	5.70455	BCAT6
8.63301	8.92426	8.14725	7.94555	7.77201	7.76732	7.6179	BCAT-5
8.26507	7.97813	7.30127	7.27083	7.58701	7.55766	7.13996	ALDH5F1
