# Supplementary material for: Metabolite profiling and associated gene expression reveal two metabolic shifts during the seed-to-seedling transition in Arabidopsis thaliana
Source: Plant Mol Biol. 2017 Oct 18;95(4):481–96. doi: 10.1007/s11103-017-0665-x (PMC5688192; doi:10.1007/s11103-017-0665-x)
Supplement: Supplementary file 4 — Dataset S4: Assignment of metabolites to the profiles and their pathway enrichment. (XLSX 19 KB) [file 11103_2017_665_MOESM4_ESM.xlsx]

## Sheet: KEGG ID
Compound_Name	KEGG
Ala	C00041
Asn	C00152
Asp	C00049
GABA	C00334
Glu	C00025
Gln	C00064
Gly	C00037
Ile	C00407
Lys	C00047
Phe	C00079
Pro	C00148
Ser	C00065
Thr	C00188
Trp	C00078
Tyr	C00082
Met	C00073
Val	C00183
NAcGlu	C00624
Fructose	C00095
Glucose	C00031
Sucrose	C00089
Sorbose	C08356
Xylose	C00181
Trehalose	C01083
Malate	C00149
Ascorbate	C00072
Fumarate	C00122
Citrate	C00158
Threonate	C01620
Pyruvate	C00022
Glycerate	C00258
alfa-Ketoglutarate	C00026
Succinate	C00042
Fructose 6P	C00085
Glucose 6P	C00092
Putrescine	C00134
Adenosine	C00212
Galactitol	C01235
Myo-inositol	C00137
Urea	C00086
Allantoin	C01551
Phosphate	C00013
Ethanolamine	C00189

## Sheet: Metabolites To Patterns
Profile 1	Profile 2
Ala	Asn
Gln	GABA
Gly	Ile
Lys	Ser
Phe	Thr
Pro	Val
Met	Fructose
Pyruvate	Glucose
	Sorbose
	Xylose
	Trehalose
	Fructose 6P
	Glucose 6P
	Myo-inositol
	Malate
	alfa-Ketoglutarate
	Succinate
	Putrescine
	Adenosine
	Phosphate
	Ascorbate
	Glycerate

## Sheet: Pattern 1
Pathway Name	Total	Hits	p	-log(p)	Holm p	FDR
Aminoacyl-tRNA biosynthesis	67	7	5.8126e-09	18.963	5.057e-07	5.057e-07
Nitrogen metabolism	15	3	6.9239e-05	9.578	0.0059545	0.0030119
Alanine, aspartate and glutamate metabolism	22	3	0.00022957	8.3793	0.019513	0.0066575
Carbon fixation in photosynthetic organisms	21	2	0.006686	5.0077	0.56162	0.14542
Glycine, serine and threonine metabolism	30	2	0.013465	4.3077	1	0.23429
Cysteine and methionine metabolism	34	2	0.017149	4.0658	1	0.24866
Arginine and proline metabolism	38	2	0.021222	3.8527	1	0.26376
C5-Branched dibasic acid metabolism	4	1	0.024643	3.7033	1	0.26799
Glucosinolate biosynthesis	54	2	0.041082	3.1922	1	0.38559
Tropane, piperidine and pyridine alkaloid biosynthesis	8	1	0.048752	3.021	1	0.38559
Phenylalanine metabolism	8	1	0.048752	3.021	1	0.38559
Lysine biosynthesis	10	1	0.06061	2.8033	1	0.41319
Cyanoamino acid metabolism	11	1	0.066491	2.7107	1	0.41319
Methane metabolism	11	1	0.066491	2.7107	1	0.41319
Pantothenate and CoA biosynthesis	14	1	0.083939	2.4777	1	0.48685
Lysine degradation	17	1	0.1011	2.2916	1	0.51184
Butanoate metabolism	18	1	0.10676	2.2372	1	0.51184
Selenoamino acid metabolism	19	1	0.11239	2.1858	1	0.51184
Citrate cycle (TCA cycle)	20	1	0.11798	2.1372	1	0.51184
Phenylalanine, tyrosine and tryptophan biosynthesis	21	1	0.12355	2.0911	1	0.51184
Pyruvate metabolism	21	1	0.12355	2.0911	1	0.51184
Terpenoid backbone biosynthesis	25	1	0.1455	1.9276	1	0.52517
Glycolysis or Gluconeogenesis	25	1	0.1455	1.9276	1	0.52517
Valine, leucine and isoleucine biosynthesis	26	1	0.15091	1.8911	1	0.52517
Glutathione metabolism	26	1	0.15091	1.8911	1	0.52517
Pyrimidine metabolism	38	1	0.21356	1.5438	1	0.71461
Phenylpropanoid biosynthesis	45	1	0.24821	1.3935	1	0.79977
Purine metabolism	61	1	0.32242	1.1319	1	1

## Sheet: Pattern 2
Pathway Name	Total	Hits	p	-log(p)	Holm p	FDR
Alanine, aspartate and glutamate metabolism	22	4	0.00038257	7.8686	0.033284	0.033284
Citrate cycle (TCA cycle)	20	3	0.0040889	5.4995	0.35164	0.12554
Aminoacyl-tRNA biosynthesis	67	5	0.0043291	5.4424	0.36797	0.12554
Galactose metabolism	26	3	0.0087238	4.7417	0.7328	0.15179
Valine, leucine and isoleucine biosynthesis	26	3	0.0087238	4.7417	0.7328	0.15179
Ascorbate and aldarate metabolism	15	2	0.025572	3.6663	1	0.37079
Glyoxylate and dicarboxylate metabolism	17	2	0.032445	3.4282	1	0.39288
Butanoate metabolism	18	2	0.036127	3.3207	1	0.39288
Carbon fixation in photosynthetic organisms	21	2	0.048079	3.0349	1	0.46477
Inositol phosphate metabolism	24	2	0.061275	2.7924	1	0.53309
Glutathione metabolism	26	2	0.070692	2.6494	1	0.55911
Starch and sucrose metabolism	30	2	0.090832	2.3987	1	0.60788
Glycine, serine and threonine metabolism	30	2	0.090832	2.3987	1	0.60788
Valine, leucine and isoleucine degradation	34	2	0.11247	2.1851	1	0.69893
Arginine and proline metabolism	38	2	0.13534	2	1	0.78498
Cyanoamino acid metabolism	11	1	0.17325	1.753	1	0.83481
Methane metabolism	11	1	0.17325	1.753	1	0.83481
Pentose and glucuronate interconversions	12	1	0.1875	1.674	1	0.83481
Sulfur metabolism	12	1	0.1875	1.674	1	0.83481
Glycerolipid metabolism	13	1	0.20151	1.6019	1	0.83481
Sphingolipid metabolism	13	1	0.20151	1.6019	1	0.83481
Pantothenate and CoA biosynthesis	14	1	0.21528	1.5358	1	0.84272
Propanoate metabolism	15	1	0.22883	1.4748	1	0.84272
Glucosinolate biosynthesis	54	2	0.23464	1.4497	1	0.84272
Fructose and mannose metabolism	16	1	0.24216	1.4181	1	0.84272
Tyrosine metabolism	18	1	0.26816	1.3162	1	0.8973
Pyruvate metabolism	21	1	0.30557	1.1856	1	0.9846
Cysteine and methionine metabolism	34	1	0.44759	0.80388	1	1
Amino sugar and nucleotide sugar metabolism	41	1	0.51211	0.66922	1	1
Purine metabolism	61	1	0.65919	0.41675	1	1
